# Supplementary material for: (1R,6R)-1-Methyl-8-aza­spiro­[5.6]dodecan-7-one
Source: Acta Crystallogr Sect E Struct Rep Online. 2008 May 24;64(Pt 6):o1151. doi: 10.1107/S1600536808015158 (PMC2961468; doi:10.1107/S1600536808015158)
Supplement: Supplementary file 1 [file e-64-o1151-sup1.cif]

##############################################################################
###                                                                        ###
###        Electronic paper (Acta Crystallographica Section E)             ###
###                                                                        ###
##############################################################################
#                                                                            #
# This CIF contains the data in a paper accepted for publication in Acta     #
# Crystallographica Section E. It conforms to the requirements of Notes      #
# for Authors for Section E, and has been peer reviewed under the auspices   #
# of the IUCr Commission on Journals.                                        #
#                                                                            #
# Full details of the Crystallographic Information File format               #
# are given in the paper "The Crystallographic Information File (CIF):       #
# a New Standard Archive File for Crystallography" by S. R. Hall, F. H.      #
# Allen and I. D. Brown [Acta Cryst. (1991), A47, 655-685].                  #
#                                                                            #
# The current version of the core CIF dictionary is obtainable from          #
# ftp://ftp.iucr.org/pub/cif_core.dic. The current version number is 2.4.    #
#                                                                            #
# Software is freely available for graphical display of the structure(s) in  #
# this CIF.  For information consult the CIF home page http://www.iucr.org/  #
# cif/home.html                                                              #
#                                                                            #
# This file may be used for bona fide research purposes within the           #
# scientific community so long as proper attribution is given to the journal # 
# article from which it was obtained.                                        #
#                                                                            #
##############################################################################
                                             
data_global
_audit_creation_method     SHELXL-97
_journal_date_recd_electronic     2008-05-12
_journal_date_accepted     2008-05-20
_journal_name_full     'Acta Crystallographica, Section E'
_journal_year     2008
_journal_volume     64
_journal_issue      6
_journal_page_first     o1151
_journal_page_last     o1151
_journal_paper_category     QO
_journal_coeditor_code     DN2350
_publ_contact_author_name     'Margaret A. Brimble'
_publ_contact_author_address
;
Department of Chemistry
Univerisity of Auckland
Private Bag 92019
Auckland
New Zealand
;
_publ_contact_author_email     m.brimble@auckland.ac.nz
_publ_contact_author_fax     '+64 9 373 7422'
_publ_contact_author_phone     '+64 9 373 7599 ext 88259'
_publ_section_title
;
(1<i>R</i>,6<i>R</i>)-1-Methyl-8-azaspiro[5.6]dodecan-7-one
;
loop_
    _publ_author_name
    _publ_author_footnote
    _publ_author_address
    'Gu\'eret, St\'ephanie M.' .
;
Department of Chemistry
Univerisity of Auckland
Private Bag 92019
Auckland
New Zealand
;
    'Choi, Ka Wai' .
;
Department of Chemistry
Univerisity of Auckland
Private Bag 92019
Auckland
New Zealand
;
    'O'Connor, Patrick D.' .
;
Department of Chemistry
Univerisity of Auckland
Private Bag 92019
Auckland
New Zealand
;
    'Boyd, Peter D. W.' .
;
Department of Chemistry
Univerisity of Auckland
Private Bag 92019
Auckland
New Zealand
;
    'Brimble, Margaret A.' .
;
Department of Chemistry
Univerisity of Auckland
Private Bag 92019
Auckland
New Zealand
;
_publ_section_synopsis     .
data_I
_audit_creation_method     SHELXL-97
_chemical_name_systematic
;
(1<i>R</i>,6<i>R</i>)-1-Methyl-8-azaspiro[5.6]dodecan-7-one
;
_chemical_name_common     7,6-spirolactam
_chemical_formula_moiety     'C12 H21 N O'
_chemical_formula_sum     'C12 H21 N O'
_chemical_formula_iupac     'C12 H21 N O'
_chemical_formula_weight     195.30
_chemical_melting_point     392.4
_symmetry_cell_setting     triclinic
_symmetry_space_group_name_H-M     'P 1'
_symmetry_space_group_name_Hall     'P 1'
loop_
    _symmetry_equiv_pos_as_xyz
    'x, y, z'
_cell_length_a     8.5417(2)
_cell_length_b     10.2807(2)
_cell_length_c     12.6400(3)
_cell_angle_alpha     102.8500(10)
_cell_angle_beta     90.0910(10)
_cell_angle_gamma     91.4880(10)
_cell_volume     1081.78(4)
_cell_formula_units_Z     4
_cell_measurement_reflns_used     9917
_cell_measurement_theta_min     1.65
_cell_measurement_theta_max     27.95
_cell_measurement_temperature     90(2)
_exptl_crystal_description     prisms
_exptl_crystal_colour     white
_exptl_crystal_size_max     0.34
_exptl_crystal_size_mid     0.26
_exptl_crystal_size_min     0.23
_exptl_crystal_density_diffrn     1.199
_exptl_crystal_density_meas     ?
_exptl_crystal_density_method     'not measured'
_exptl_crystal_F_000     432
_exptl_absorpt_coefficient_mu     0.075
_exptl_absorpt_correction_type     none
_exptl_absorpt_process_details     ?
_exptl_absorpt_correction_T_min     ?
_exptl_absorpt_correction_T_max     ?
_exptl_special_details
;
;
_diffrn_ambient_temperature     90(2)
_diffrn_radiation_type     MoK\a
_diffrn_radiation_wavelength     0.71073
_diffrn_radiation_source     'fine-focus sealed tube'
_diffrn_radiation_monochromator     graphite
_diffrn_measurement_device_type
                           'Bruker SMART diffractometer with APEX2 CCD detector'
_diffrn_measurement_method     \w
_diffrn_detector_area_resol_mean     ?
_diffrn_reflns_number     25392
_diffrn_reflns_av_R_equivalents     0.0349
_diffrn_reflns_av_sigmaI/netI     0.0278
_diffrn_reflns_theta_min     1.65
_diffrn_reflns_theta_max     27.95
_diffrn_reflns_theta_full     27.95
_diffrn_measured_fraction_theta_max     0.992
_diffrn_measured_fraction_theta_full     0.992
_diffrn_reflns_limit_h_min     -11
_diffrn_reflns_limit_h_max     10
_diffrn_reflns_limit_k_min     -13
_diffrn_reflns_limit_k_max     13
_diffrn_reflns_limit_l_min     -16
_diffrn_reflns_limit_l_max     16
_diffrn_standards_number     0
_diffrn_standards_interval_count     0
_diffrn_standards_interval_time     ?
_diffrn_standards_decay_%     2
_refine_special_details
;
Refinement of <i>F</i>^2^ against ALL reflections. The weighted <i>R</i>-factor
<i>wR</i> and goodness of fit <i>S</i> are based on <i>F</i>^2^, conventional
<i>R</i>-factors <i>R</i> are based on <i>F</i>, with <i>F</i> set to zero for
negative <i>F</i>^2^. The threshold expression of <i>F</i>^2^ >
\s(<i>F</i>^2^) is used only for calculating <i>R</i>-factors(gt) <i>etc</i>.
and is not relevant to the choice of reflections for refinement.
<i>R</i>-factors based on <i>F</i>^2^ are statistically about twice as large
as those based on <i>F</i>, and <i>R</i>- factors based on ALL data will be
even larger. Friedel pairs were merged as recommended for light atom
structures in the checkCIF program.
;
_reflns_number_total     5160
_reflns_number_gt     4784
_reflns_threshold_expression     I>2\s(I)
_refine_ls_structure_factor_coef     Fsqd
_refine_ls_matrix_type     full
_refine_ls_R_factor_all     0.0438
_refine_ls_R_factor_gt     0.0396
_refine_ls_wR_factor_gt     0.1003
_refine_ls_wR_factor_ref     0.1038
_refine_ls_goodness_of_fit_ref     1.018
_refine_ls_restrained_S_all     1.017
_refine_ls_number_reflns     5160
_refine_ls_number_parameters     509
_refine_ls_number_restraints     3
_refine_ls_hydrogen_treatment     constr
_refine_ls_weighting_scheme     calc
_refine_ls_weighting_details
          'calc w=1/[\s^2^(Fo^2^)+(0.0667P)^2^+0.214P] where P=(Fo^2^+2Fc^2^)/3'
_atom_sites_solution_hydrogens     geom
_atom_sites_solution_primary     direct
_atom_sites_solution_secondary     difmap
_refine_ls_shift/su_max     0.000
_refine_ls_shift/su_mean     0.000
_refine_diff_density_max     0.462
_refine_diff_density_min     -0.209
_refine_ls_extinction_method     none
_refine_ls_extinction_coef     ?
loop_
    _atom_type_symbol
    _atom_type_description
    _atom_type_scat_dispersion_real
    _atom_type_scat_dispersion_imag
    _atom_type_scat_source
    'C' 'C' 0.0033 0.0000
                         'International Tables Vol C Tables 4.2.6.8 and 6.1.1.4'
    'H' 'H' 0.0000 0.0000
                         'International Tables Vol C Tables 4.2.6.8 and 6.1.1.4'
    'N' 'N' 0.0061 0.0000
                         'International Tables Vol C Tables 4.2.6.8 and 6.1.1.4'
    'O' 'O' 0.0106 0.0000
                         'International Tables Vol C Tables 4.2.6.8 and 6.1.1.4'
_computing_data_collection     'SMART (Siemens, 1995)'
_computing_cell_refinement     'SMART (Siemens, 1995)'
_computing_data_reduction     'SAINT (Siemens, 1995)'
_computing_structure_solution     'SHELXS97 (Sheldrick, 2008)'
_computing_structure_refinement     'SHELXL97 (Sheldrick, 2008)'
_computing_molecular_graphics
;
ORTEPIII (Burnett & Johnson, 1996)
;
_computing_publication_material
;
SHELXTL (Sheldrick, 2008) and publCIF (Westrip, 2008)
;
loop_
    _atom_site_type_symbol
    _atom_site_label
    _atom_site_fract_x
    _atom_site_fract_y
    _atom_site_fract_z
    _atom_site_U_iso_or_equiv
    _atom_site_adp_type
    _atom_site_calc_flag
    _atom_site_refinement_flags
    _atom_site_occupancy
    _atom_site_disorder_assembly
    _atom_site_disorder_group
    C C1 0.2813(3) 0.3685(2) 0.08818(17) 0.0169(4) Uani d . 1 . .
    H H1 0.3372 0.3084 0.0303 0.020 Uiso calc R 1 . .
    C C2 0.2355(3) 0.2889(2) 0.17364(18) 0.0199(4) Uani d . 1 . .
    H H2A 0.1620 0.2176 0.1414 0.024 Uiso calc R 1 . .
    H H2B 0.3282 0.2484 0.1953 0.024 Uiso calc R 1 . .
    C C3 0.1618(3) 0.3757(2) 0.27424(18) 0.0213(5) Uani d . 1 . .
    H H3A 0.0635 0.4092 0.2542 0.026 Uiso calc R 1 . .
    H H3B 0.1398 0.3221 0.3270 0.026 Uiso calc R 1 . .
    C C4 0.2710(3) 0.4927(2) 0.32488(18) 0.0215(5) Uani d . 1 . .
    H H4A 0.3627 0.4594 0.3545 0.026 Uiso calc R 1 . .
    H H4B 0.2178 0.5510 0.3841 0.026 Uiso calc R 1 . .
    C C5 0.3225(3) 0.5725(2) 0.24137(17) 0.0189(4) Uani d . 1 . .
    H H5A 0.3982 0.6411 0.2752 0.023 Uiso calc R 1 . .
    H H5B 0.2323 0.6167 0.2205 0.023 Uiso calc R 1 . .
    C C6 0.3959(3) 0.4866(2) 0.13778(16) 0.0159(4) Uani d . 1 . .
    C C7 0.4210(3) 0.5784(2) 0.05733(17) 0.0165(4) Uani d . 1 . .
    C C9 0.5649(3) 0.4056(2) -0.08228(18) 0.0189(4) Uani d . 1 . .
    H H9A 0.6043 0.4063 -0.1541 0.023 Uiso calc R 1 . .
    H H9B 0.4854 0.3350 -0.0901 0.023 Uiso calc R 1 . .
    C C10 0.6984(3) 0.3737(2) -0.01351(19) 0.0210(4) Uani d . 1 . .
    H H10A 0.7681 0.4514 0.0062 0.025 Uiso calc R 1 . .
    H H10B 0.7576 0.3017 -0.0565 0.025 Uiso calc R 1 . .
    C C11 0.6438(3) 0.3333(2) 0.08969(19) 0.0214(4) Uani d . 1 . .
    H H11A 0.7346 0.3083 0.1261 0.026 Uiso calc R 1 . .
    H H11B 0.5756 0.2547 0.0693 0.026 Uiso calc R 1 . .
    C C12 0.5571(3) 0.4396(2) 0.17042(18) 0.0184(4) Uani d . 1 . .
    H H12A 0.6262 0.5178 0.1894 0.022 Uiso calc R 1 . .
    H H12B 0.5417 0.4065 0.2359 0.022 Uiso calc R 1 . .
    C C13 0.1352(3) 0.4142(2) 0.0369(2) 0.0234(5) Uani d . 1 . .
    H H13A 0.0696 0.3379 0.0061 0.035 Uiso calc R 1 . .
    H H13B 0.1664 0.4590 -0.0190 0.035 Uiso calc R 1 . .
    H H13C 0.0783 0.4742 0.0916 0.035 Uiso calc R 1 . .
    C C1A 0.0229(3) 0.4909(2) 0.74816(17) 0.0182(4) Uani d . 1 . .
    H H1A 0.0141 0.4245 0.7928 0.022 Uiso calc R 1 . .
    C C2A 0.1973(3) 0.5265(2) 0.74572(18) 0.0202(4) Uani d . 1 . .
    H H2A1 0.2118 0.5969 0.7065 0.024 Uiso calc R 1 . .
    H H2A2 0.2346 0.5605 0.8195 0.024 Uiso calc R 1 . .
    C C3A 0.2950(3) 0.4080(2) 0.69248(19) 0.0225(5) Uani d . 1 . .
    H H3A1 0.4024 0.4379 0.6857 0.027 Uiso calc R 1 . .
    H H3A2 0.2947 0.3431 0.7376 0.027 Uiso calc R 1 . .
    C C4A 0.2290(3) 0.3432(2) 0.58066(19) 0.0217(4) Uani d . 1 . .
    H H4A1 0.2886 0.2650 0.5496 0.026 Uiso calc R 1 . .
    H H4A2 0.2397 0.4055 0.5334 0.026 Uiso calc R 1 . .
    C C5A 0.0563(3) 0.3023(2) 0.58674(18) 0.0185(4) Uani d . 1 . .
    H H5A1 0.0470 0.2366 0.6310 0.022 Uiso calc R 1 . .
    H H5A2 0.0188 0.2606 0.5144 0.022 Uiso calc R 1 . .
    C C6A -0.0490(3) 0.4215(2) 0.63499(17) 0.0161(4) Uani d . 1 . .
    C C7A -0.0507(3) 0.5153(2) 0.55546(17) 0.0156(4) Uani d . 1 . .
    C C9A -0.2115(3) 0.3552(2) 0.40755(18) 0.0190(4) Uani d . 1 . .
    H H9A1 -0.1394 0.2822 0.3965 0.023 Uiso calc R 1 . .
    H H9A2 -0.2472 0.3639 0.3366 0.023 Uiso calc R 1 . .
    C C10A -0.3520(3) 0.3193(2) 0.47040(18) 0.0212(4) Uani d . 1 . .
    H H10C -0.4149 0.3976 0.4937 0.025 Uiso calc R 1 . .
    H H10D -0.4162 0.2516 0.4228 0.025 Uiso calc R 1 . .
    C C11A -0.3040(3) 0.2678(2) 0.56903(19) 0.0208(4) Uani d . 1 . .
    H H11C -0.2377 0.1918 0.5455 0.025 Uiso calc R 1 . .
    H H11D -0.3972 0.2368 0.6008 0.025 Uiso calc R 1 . .
    C C12A -0.2166(3) 0.3715(2) 0.65661(18) 0.0197(4) Uani d . 1 . .
    H H12C -0.2107 0.3350 0.7209 0.024 Uiso calc R 1 . .
    H H12D -0.2816 0.4493 0.6747 0.024 Uiso calc R 1 . .
    C C13A -0.0654(3) 0.6130(2) 0.81015(18) 0.0226(5) Uani d . 1 . .
    H H13D -0.0251 0.6394 0.8829 0.034 Uiso calc R 1 . .
    H H13E -0.1749 0.5903 0.8121 0.034 Uiso calc R 1 . .
    H H13F -0.0513 0.6853 0.7741 0.034 Uiso calc R 1 . .
    C C1B 0.5341(3) 0.8408(2) -0.36794(16) 0.0178(4) Uani d . 1 . .
    H H1B 0.5290 0.9070 -0.4128 0.021 Uiso calc R 1 . .
    C C2B 0.7072(3) 0.8067(2) -0.36470(18) 0.0199(4) Uani d . 1 . .
    H H2B1 0.7181 0.7366 -0.3251 0.024 Uiso calc R 1 . .
    H H2B2 0.7428 0.7725 -0.4382 0.024 Uiso calc R 1 . .
    C C3B 0.8108(3) 0.9260(2) -0.31153(19) 0.0209(4) Uani d . 1 . .
    H H3B1 0.8137 0.9908 -0.3568 0.025 Uiso calc R 1 . .
    H H3B2 0.9168 0.8971 -0.3044 0.025 Uiso calc R 1 . .
    C C4B 0.7482(3) 0.9906(2) -0.19965(18) 0.0203(4) Uani d . 1 . .
    H H4B1 0.8119 1.0693 -0.1685 0.024 Uiso calc R 1 . .
    H H4B2 0.7554 0.9286 -0.1523 0.024 Uiso calc R 1 . .
    C C5B 0.5778(3) 1.0301(2) -0.20684(17) 0.0180(4) Uani d . 1 . .
    H H5B1 0.5723 1.0955 -0.2514 0.022 Uiso calc R 1 . .
    H H5B2 0.5423 1.0720 -0.1347 0.022 Uiso calc R 1 . .
    C C6B 0.4660(3) 0.9104(2) -0.25522(17) 0.0153(4) Uani d . 1 . .
    C C7B 0.4590(3) 0.8169(2) -0.17528(16) 0.0152(4) Uani d . 1 . .
    C C9B 0.3049(3) 0.9764(2) -0.02876(18) 0.0185(4) Uani d . 1 . .
    H H9B1 0.3806 1.0502 -0.0171 0.022 Uiso calc R 1 . .
    H H9B2 0.2677 0.9675 0.0418 0.022 Uiso calc R 1 . .
    C C10B 0.1677(3) 1.0105(2) -0.09283(19) 0.0207(4) Uani d . 1 . .
    H H10E 0.1063 1.0777 -0.0460 0.025 Uiso calc R 1 . .
    H H10F 0.1011 0.9314 -0.1166 0.025 Uiso calc R 1 . .
    C C11B 0.2195(3) 1.0621(2) -0.19119(18) 0.0191(4) Uani d . 1 . .
    H H11E 0.2901 1.1385 -0.1673 0.023 Uiso calc R 1 . .
    H H11F 0.1284 1.0925 -0.2237 0.023 Uiso calc R 1 . .
    C C12B 0.3016(3) 0.9586(2) -0.27761(18) 0.0184(4) Uani d . 1 . .
    H H12E 0.3094 0.9945 -0.3422 0.022 Uiso calc R 1 . .
    H H12F 0.2325 0.8803 -0.2955 0.022 Uiso calc R 1 . .
    C C13B 0.4399(3) 0.7182(2) -0.43024(18) 0.0226(5) Uani d . 1 . .
    H H13G 0.4805 0.6909 -0.5023 0.034 Uiso calc R 1 . .
    H H13H 0.3319 0.7404 -0.4340 0.034 Uiso calc R 1 . .
    H H13I 0.4485 0.6466 -0.3933 0.034 Uiso calc R 1 . .
    C C1C -0.2016(3) 0.9626(2) 0.29179(17) 0.0170(4) Uani d . 1 . .
    H H1C -0.1435 1.0228 0.3506 0.020 Uiso calc R 1 . .
    C C2C -0.2420(3) 1.0427(2) 0.20650(17) 0.0196(4) Uani d . 1 . .
    H H2C1 -0.3126 1.1129 0.2384 0.023 Uiso calc R 1 . .
    H H2C2 -0.1470 1.0846 0.1864 0.023 Uiso calc R 1 . .
    C C3C -0.3183(3) 0.9565(2) 0.10453(18) 0.0210(4) Uani d . 1 . .
    H H3C1 -0.4190 0.9219 0.1228 0.025 Uiso calc R 1 . .
    H H3C2 -0.3361 1.0107 0.0521 0.025 Uiso calc R 1 . .
    C C4C -0.2146(3) 0.8405(2) 0.05437(18) 0.0206(4) Uani d . 1 . .
    H H4C1 -0.1205 0.8749 0.0260 0.025 Uiso calc R 1 . .
    H H4C2 -0.2700 0.7823 -0.0057 0.025 Uiso calc R 1 . .
    C C5C -0.1689(3) 0.7601(2) 0.13766(17) 0.0192(4) Uani d . 1 . .
    H H5C1 -0.0964 0.6922 0.1042 0.023 Uiso calc R 1 . .
    H H5C2 -0.2618 0.7150 0.1573 0.023 Uiso calc R 1 . .
    C C6C -0.0923(3) 0.8458(2) 0.24222(16) 0.0152(4) Uani d . 1 . .
    C C7C -0.0736(3) 0.7534(2) 0.32233(17) 0.0172(4) Uani d . 1 . .
    C C9C 0.0785(3) 0.9260(2) 0.46415(18) 0.0195(4) Uani d . 1 . .
    H H9C1 0.1166 0.9250 0.5363 0.023 Uiso calc R 1 . .
    H H9C2 0.0033 0.9964 0.4713 0.023 Uiso calc R 1 . .
    C C10C 0.2153(3) 0.9581(2) 0.39660(19) 0.0223(5) Uani d . 1 . .
    H H10G 0.2795 0.8801 0.3766 0.027 Uiso calc R 1 . .
    H H10H 0.2793 1.0293 0.4405 0.027 Uiso calc R 1 . .
    C C11C 0.1644(3) 1.0004(2) 0.29360(19) 0.0226(5) Uani d . 1 . .
    H H11G 0.1011 1.0788 0.3143 0.027 Uiso calc R 1 . .
    H H11H 0.2572 1.0259 0.2581 0.027 Uiso calc R 1 . .
    C C12C 0.0718(3) 0.8950(2) 0.21178(18) 0.0188(4) Uani d . 1 . .
    H H12G 0.1366 0.8173 0.1921 0.023 Uiso calc R 1 . .
    H H12H 0.0586 0.9294 0.1469 0.023 Uiso calc R 1 . .
    C C13C -0.3507(3) 0.9146(2) 0.3408(2) 0.0236(5) Uani d . 1 . .
    H H13J -0.4126 0.9900 0.3719 0.035 Uiso calc R 1 . .
    H H13K -0.3226 0.8688 0.3962 0.035 Uiso calc R 1 . .
    H H13L -0.4101 0.8549 0.2850 0.035 Uiso calc R 1 . .
    N N8 0.4924(2) 0.53304(18) -0.03820(15) 0.0186(4) Uani d . 1 . .
    H H8 0.4959 0.5884 -0.0802 0.022 Uiso calc R 1 . .
    N N8A -0.1270(2) 0.47750(18) 0.45948(15) 0.0187(4) Uani d . 1 . .
    H H8A -0.1254 0.5375 0.4216 0.022 Uiso calc R 1 . .
    N N8B 0.3840(2) 0.85451(18) -0.07988(15) 0.0180(4) Uani d . 1 . .
    H H8B 0.3826 0.7949 -0.0417 0.022 Uiso calc R 1 . .
    N N8C -0.0011(2) 0.79845(18) 0.41869(15) 0.0184(4) Uani d . 1 . .
    H H8C -0.0018 0.7428 0.4604 0.022 Uiso calc R 1 . .
    O O1 0.3740(2) 0.69436(15) 0.07917(13) 0.0225(3) Uani d . 1 . .
    O O1A 0.01941(19) 0.62531(15) 0.57620(12) 0.0188(3) Uani d . 1 . .
    O O1B 0.52257(19) 0.70723(15) -0.19575(12) 0.0182(3) Uani d . 1 . .
    O O1C -0.1266(2) 0.63695(15) 0.29949(13) 0.0222(3) Uani d . 1 . .
loop_
    _atom_site_aniso_label
    _atom_site_aniso_U_11
    _atom_site_aniso_U_22
    _atom_site_aniso_U_33
    _atom_site_aniso_U_12
    _atom_site_aniso_U_13
    _atom_site_aniso_U_23
    C1 0.0211(10) 0.0169(10) 0.0134(10) 0.0004(8) 0.0009(8) 0.0048(8)
    C2 0.0296(12) 0.0158(10) 0.0151(10) -0.0021(8) 0.0021(9) 0.0056(8)
    C3 0.0303(12) 0.0187(10) 0.0165(10) -0.0002(9) 0.0053(9) 0.0077(8)
    C4 0.0348(13) 0.0183(10) 0.0120(10) 0.0007(9) 0.0030(9) 0.0045(8)
    C5 0.0298(12) 0.0143(9) 0.0134(10) 0.0015(8) 0.0031(8) 0.0046(8)
    C6 0.0228(11) 0.0149(9) 0.0109(9) 0.0000(8) -0.0001(8) 0.0047(8)
    C7 0.0210(11) 0.0158(9) 0.0130(10) -0.0003(8) -0.0018(8) 0.0041(8)
    C9 0.0245(11) 0.0192(10) 0.0140(10) 0.0025(8) 0.0026(8) 0.0053(8)
    C10 0.0214(11) 0.0204(11) 0.0216(11) 0.0037(8) 0.0022(9) 0.0053(9)
    C11 0.0247(11) 0.0209(11) 0.0205(11) 0.0030(9) -0.0015(9) 0.0082(9)
    C12 0.0235(11) 0.0189(10) 0.0144(10) 0.0000(8) -0.0018(8) 0.0070(8)
    C13 0.0250(12) 0.0262(11) 0.0206(11) 0.0000(9) -0.0027(9) 0.0087(9)
    C1A 0.0250(11) 0.0197(10) 0.0115(9) 0.0010(8) 0.0000(8) 0.0066(8)
    C2A 0.0288(12) 0.0206(10) 0.0127(9) -0.0014(9) -0.0036(8) 0.0072(8)
    C3A 0.0242(11) 0.0255(11) 0.0196(11) 0.0019(9) -0.0014(9) 0.0086(9)
    C4A 0.0252(11) 0.0207(10) 0.0195(11) 0.0047(8) 0.0017(9) 0.0049(8)
    C5A 0.0261(12) 0.0167(10) 0.0139(10) 0.0025(8) -0.0009(8) 0.0054(8)
    C6A 0.0219(11) 0.0169(9) 0.0107(9) 0.0026(8) 0.0012(8) 0.0055(7)
    C7A 0.0197(10) 0.0164(9) 0.0120(9) 0.0043(8) 0.0034(8) 0.0053(7)
    C9A 0.0271(11) 0.0175(10) 0.0130(10) -0.0014(8) -0.0031(8) 0.0048(8)
    C10A 0.0244(11) 0.0225(11) 0.0171(10) -0.0009(9) -0.0021(9) 0.0055(8)
    C11A 0.0251(12) 0.0201(10) 0.0184(11) -0.0018(8) 0.0009(9) 0.0070(8)
    C12A 0.0247(11) 0.0208(10) 0.0149(10) -0.0005(9) 0.0023(8) 0.0072(8)
    C13A 0.0303(12) 0.0239(11) 0.0131(10) 0.0017(9) 0.0002(9) 0.0030(8)
    C1B 0.0265(11) 0.0197(10) 0.0085(9) 0.0005(8) 0.0013(8) 0.0061(8)
    C2B 0.0257(11) 0.0211(10) 0.0138(10) 0.0017(9) 0.0036(8) 0.0055(8)
    C3B 0.0211(11) 0.0239(11) 0.0192(11) 0.0004(9) 0.0029(8) 0.0083(9)
    C4B 0.0241(11) 0.0201(10) 0.0174(10) -0.0017(8) -0.0007(9) 0.0057(8)
    C5B 0.0267(11) 0.0162(10) 0.0117(9) -0.0013(8) 0.0006(8) 0.0049(8)
    C6B 0.0208(10) 0.0152(9) 0.0109(9) -0.0002(8) -0.0014(8) 0.0049(7)
    C7B 0.0192(10) 0.0174(9) 0.0099(9) -0.0023(8) -0.0027(7) 0.0054(7)
    C9B 0.0255(11) 0.0180(10) 0.0129(10) 0.0020(8) 0.0025(8) 0.0053(8)
    C10B 0.0253(12) 0.0194(10) 0.0178(10) 0.0025(9) 0.0015(9) 0.0046(8)
    C11B 0.0218(11) 0.0188(10) 0.0181(10) 0.0015(8) -0.0021(8) 0.0068(8)
    C12B 0.0219(11) 0.0212(11) 0.0138(10) 0.0011(8) -0.0025(8) 0.0074(8)
    C13B 0.0300(12) 0.0239(11) 0.0130(10) -0.0011(9) 0.0000(9) 0.0023(8)
    C1C 0.0225(11) 0.0165(10) 0.0128(10) 0.0018(8) 0.0006(8) 0.0050(8)
    C2C 0.0279(12) 0.0175(10) 0.0142(10) 0.0034(8) -0.0019(8) 0.0053(8)
    C3C 0.0325(12) 0.0188(10) 0.0129(10) 0.0033(9) -0.0045(8) 0.0054(8)
    C4C 0.0340(12) 0.0170(10) 0.0113(9) 0.0018(9) -0.0027(9) 0.0040(8)
    C5C 0.0310(12) 0.0142(9) 0.0125(10) 0.0008(8) -0.0031(8) 0.0033(7)
    C6C 0.0220(10) 0.0148(9) 0.0101(9) -0.0002(8) 0.0004(8) 0.0056(8)
    C7C 0.0207(11) 0.0188(10) 0.0133(10) 0.0005(8) 0.0006(8) 0.0062(8)
    C9C 0.0267(12) 0.0193(10) 0.0133(10) -0.0021(8) -0.0034(8) 0.0056(8)
    C10C 0.0261(12) 0.0204(11) 0.0213(11) -0.0027(9) -0.0020(9) 0.0069(9)
    C11C 0.0263(12) 0.0214(11) 0.0218(11) -0.0029(9) 0.0004(9) 0.0091(9)
    C12C 0.0234(11) 0.0199(10) 0.0154(10) 0.0018(8) 0.0037(8) 0.0086(8)
    C13C 0.0254(12) 0.0278(12) 0.0191(11) 0.0016(9) 0.0039(9) 0.0086(9)
    N8 0.0268(10) 0.0172(8) 0.0138(8) 0.0030(7) 0.0031(7) 0.0073(7)
    N8A 0.0293(10) 0.0160(8) 0.0124(8) -0.0018(7) -0.0021(7) 0.0072(7)
    N8B 0.0279(10) 0.0161(8) 0.0122(8) 0.0025(7) 0.0024(7) 0.0075(7)
    N8C 0.0277(10) 0.0167(8) 0.0126(8) -0.0017(7) -0.0013(7) 0.0078(7)
    O1 0.0352(9) 0.0169(7) 0.0174(8) 0.0043(7) 0.0055(7) 0.0079(6)
    O1A 0.0277(8) 0.0152(7) 0.0147(7) -0.0004(6) -0.0012(6) 0.0061(6)
    O1B 0.0263(8) 0.0156(7) 0.0140(7) 0.0012(6) 0.0014(6) 0.0057(6)
    O1C 0.0348(9) 0.0169(7) 0.0165(8) -0.0032(6) -0.0051(7) 0.0074(6)
_geom_special_details
;
 All esds (except the esd in the dihedral angle between two l.s. planes)
 are estimated using the full covariance matrix.  The cell esds are taken
 into account individually in the estimation of esds in distances, angles
 and torsion angles; correlations between esds in cell parameters are only
 used when they are defined by crystal symmetry.  An approximate (isotropic)
 treatment of cell esds is used for estimating esds involving l.s. planes.
;
loop_
    _geom_bond_atom_site_label_1
    _geom_bond_atom_site_label_2
    _geom_bond_site_symmetry_2
    _geom_bond_distance
    _geom_bond_publ_flag
    C1 C13 . 1.537(3) ?
    C1 C2 . 1.539(3) ?
    C1 C6 . 1.556(3) ?
    C1 H1 . 0.9800 ?
    C2 C3 . 1.529(3) ?
    C2 H2A . 0.9700 ?
    C2 H2B . 0.9700 ?
    C3 C4 . 1.525(3) ?
    C3 H3A . 0.9700 ?
    C3 H3B . 0.9700 ?
    C4 C5 . 1.532(3) ?
    C4 H4A . 0.9700 ?
    C4 H4B . 0.9700 ?
    C5 C6 . 1.551(3) ?
    C5 H5A . 0.9700 ?
    C5 H5B . 0.9700 ?
    C6 C7 . 1.545(3) ?
    C6 C12 . 1.556(3) ?
    C7 O1 . 1.240(3) ?
    C7 N8 . 1.347(3) ?
    C9 N8 . 1.459(3) ?
    C9 C10 . 1.518(3) ?
    C9 H9A . 0.9700 ?
    C9 H9B . 0.9700 ?
    C10 C11 . 1.525(3) ?
    C10 H10A . 0.9700 ?
    C10 H10B . 0.9700 ?
    C11 C12 . 1.527(3) ?
    C11 H11A . 0.9700 ?
    C11 H11B . 0.9700 ?
    C12 H12A . 0.9700 ?
    C12 H12B . 0.9700 ?
    C13 H13A . 0.9600 ?
    C13 H13B . 0.9600 ?
    C13 H13C . 0.9600 ?
    C1A C2A . 1.527(3) ?
    C1A C13A . 1.540(3) ?
    C1A C6A . 1.566(3) ?
    C1A H1A . 0.9800 ?
    C2A C3A . 1.524(3) ?
    C2A H2A1 . 0.9700 ?
    C2A H2A2 . 0.9700 ?
    C3A C4A . 1.523(3) ?
    C3A H3A1 . 0.9700 ?
    C3A H3A2 . 0.9700 ?
    C4A C5A . 1.531(3) ?
    C4A H4A1 . 0.9700 ?
    C4A H4A2 . 0.9700 ?
    C5A C6A . 1.552(3) ?
    C5A H5A1 . 0.9700 ?
    C5A H5A2 . 0.9700 ?
    C6A C7A . 1.540(3) ?
    C6A C12A . 1.554(3) ?
    C7A O1A . 1.241(3) ?
    C7A N8A . 1.350(3) ?
    C9A N8A . 1.454(3) ?
    C9A C10A . 1.523(3) ?
    C9A H9A1 . 0.9700 ?
    C9A H9A2 . 0.9700 ?
    C10A C11A . 1.518(3) ?
    C10A H10C . 0.9700 ?
    C10A H10D . 0.9700 ?
    C11A C12A . 1.533(3) ?
    C11A H11C . 0.9700 ?
    C11A H11D . 0.9700 ?
    C12A H12C . 0.9700 ?
    C12A H12D . 0.9700 ?
    C13A H13D . 0.9600 ?
    C13A H13E . 0.9600 ?
    C13A H13F . 0.9600 ?
    C1B C2B . 1.531(3) ?
    C1B C13B . 1.537(3) ?
    C1B C6B . 1.565(3) ?
    C1B H1B . 0.9800 ?
    C2B C3B . 1.521(3) ?
    C2B H2B1 . 0.9700 ?
    C2B H2B2 . 0.9700 ?
    C3B C4B . 1.527(3) ?
    C3B H3B1 . 0.9700 ?
    C3B H3B2 . 0.9700 ?
    C4B C5B . 1.529(3) ?
    C4B H4B1 . 0.9700 ?
    C4B H4B2 . 0.9700 ?
    C5B C6B . 1.550(3) ?
    C5B H5B1 . 0.9700 ?
    C5B H5B2 . 0.9700 ?
    C6B C7B . 1.542(3) ?
    C6B C12B . 1.548(3) ?
    C7B O1B . 1.239(3) ?
    C7B N8B . 1.350(3) ?
    C9B N8B . 1.460(3) ?
    C9B C10B . 1.515(3) ?
    C9B H9B1 . 0.9700 ?
    C9B H9B2 . 0.9700 ?
    C10B C11B . 1.519(3) ?
    C10B H10E . 0.9700 ?
    C10B H10F . 0.9700 ?
    C11B C12B . 1.530(3) ?
    C11B H11E . 0.9700 ?
    C11B H11F . 0.9700 ?
    C12B H12E . 0.9700 ?
    C12B H12F . 0.9700 ?
    C13B H13G . 0.9600 ?
    C13B H13H . 0.9600 ?
    C13B H13I . 0.9600 ?
    C1C C13C . 1.534(3) ?
    C1C C2C . 1.539(3) ?
    C1C C6C . 1.560(3) ?
    C1C H1C . 0.9800 ?
    C2C C3C . 1.526(3) ?
    C2C H2C1 . 0.9700 ?
    C2C H2C2 . 0.9700 ?
    C3C C4C . 1.526(3) ?
    C3C H3C1 . 0.9700 ?
    C3C H3C2 . 0.9700 ?
    C4C C5C . 1.532(3) ?
    C4C H4C1 . 0.9700 ?
    C4C H4C2 . 0.9700 ?
    C5C C6C . 1.549(3) ?
    C5C H5C1 . 0.9700 ?
    C5C H5C2 . 0.9700 ?
    C6C C7C . 1.545(3) ?
    C6C C12C . 1.555(3) ?
    C7C O1C . 1.241(3) ?
    C7C N8C . 1.347(3) ?
    C9C N8C . 1.459(3) ?
    C9C C10C . 1.520(3) ?
    C9C H9C1 . 0.9700 ?
    C9C H9C2 . 0.9700 ?
    C10C C11C . 1.527(3) ?
    C10C H10G . 0.9700 ?
    C10C H10H . 0.9700 ?
    C11C C12C . 1.524(3) ?
    C11C H11G . 0.9700 ?
    C11C H11H . 0.9700 ?
    C12C H12G . 0.9700 ?
    C12C H12H . 0.9700 ?
    C13C H13J . 0.9600 ?
    C13C H13K . 0.9600 ?
    C13C H13L . 0.9600 ?
    N8 H8 . 0.8600 ?
    N8A H8A . 0.8600 ?
    N8B H8B . 0.8600 ?
    N8C H8C . 0.8600 ?
loop_
    _geom_angle_atom_site_label_1
    _geom_angle_atom_site_label_2
    _geom_angle_atom_site_label_3
    _geom_angle_site_symmetry_1
    _geom_angle_site_symmetry_3
    _geom_angle
    _geom_angle_publ_flag
    C13 C1 C2 . . 110.99(19) ?
    C13 C1 C6 . . 112.59(17) ?
    C2 C1 C6 . . 110.66(17) ?
    C13 C1 H1 . . 107.4 ?
    C2 C1 H1 . . 107.4 ?
    C6 C1 H1 . . 107.4 ?
    C3 C2 C1 . . 112.60(17) ?
    C3 C2 H2A . . 109.1 ?
    C1 C2 H2A . . 109.1 ?
    C3 C2 H2B . . 109.1 ?
    C1 C2 H2B . . 109.1 ?
    H2A C2 H2B . . 107.8 ?
    C4 C3 C2 . . 110.84(19) ?
    C4 C3 H3A . . 109.5 ?
    C2 C3 H3A . . 109.5 ?
    C4 C3 H3B . . 109.5 ?
    C2 C3 H3B . . 109.5 ?
    H3A C3 H3B . . 108.1 ?
    C3 C4 C5 . . 111.46(18) ?
    C3 C4 H4A . . 109.3 ?
    C5 C4 H4A . . 109.3 ?
    C3 C4 H4B . . 109.3 ?
    C5 C4 H4B . . 109.3 ?
    H4A C4 H4B . . 108.0 ?
    C4 C5 C6 . . 113.92(17) ?
    C4 C5 H5A . . 108.8 ?
    C6 C5 H5A . . 108.8 ?
    C4 C5 H5B . . 108.8 ?
    C6 C5 H5B . . 108.8 ?
    H5A C5 H5B . . 107.7 ?
    C7 C6 C5 . . 106.96(17) ?
    C7 C6 C1 . . 110.23(16) ?
    C5 C6 C1 . . 109.32(17) ?
    C7 C6 C12 . . 109.54(17) ?
    C5 C6 C12 . . 107.66(17) ?
    C1 C6 C12 . . 112.92(16) ?
    O1 C7 N8 . . 119.01(19) ?
    O1 C7 C6 . . 120.49(19) ?
    N8 C7 C6 . . 120.49(18) ?
    N8 C9 C10 . . 114.21(19) ?
    N8 C9 H9A . . 108.7 ?
    C10 C9 H9A . . 108.7 ?
    N8 C9 H9B . . 108.7 ?
    C10 C9 H9B . . 108.7 ?
    H9A C9 H9B . . 107.6 ?
    C9 C10 C11 . . 113.44(19) ?
    C9 C10 H10A . . 108.9 ?
    C11 C10 H10A . . 108.9 ?
    C9 C10 H10B . . 108.9 ?
    C11 C10 H10B . . 108.9 ?
    H10A C10 H10B . . 107.7 ?
    C10 C11 C12 . . 115.62(18) ?
    C10 C11 H11A . . 108.4 ?
    C12 C11 H11A . . 108.4 ?
    C10 C11 H11B . . 108.4 ?
    C12 C11 H11B . . 108.4 ?
    H11A C11 H11B . . 107.4 ?
    C11 C12 C6 . . 119.42(18) ?
    C11 C12 H12A . . 107.5 ?
    C6 C12 H12A . . 107.5 ?
    C11 C12 H12B . . 107.5 ?
    C6 C12 H12B . . 107.5 ?
    H12A C12 H12B . . 107.0 ?
    C1 C13 H13A . . 109.5 ?
    C1 C13 H13B . . 109.5 ?
    H13A C13 H13B . . 109.5 ?
    C1 C13 H13C . . 109.5 ?
    H13A C13 H13C . . 109.5 ?
    H13B C13 H13C . . 109.5 ?
    C2A C1A C13A . . 109.58(18) ?
    C2A C1A C6A . . 114.28(17) ?
    C13A C1A C6A . . 115.17(18) ?
    C2A C1A H1A . . 105.6 ?
    C13A C1A H1A . . 105.6 ?
    C6A C1A H1A . . 105.6 ?
    C3A C2A C1A . . 112.93(19) ?
    C3A C2A H2A1 . . 109.0 ?
    C1A C2A H2A1 . . 109.0 ?
    C3A C2A H2A2 . . 109.0 ?
    C1A C2A H2A2 . . 109.0 ?
    H2A1 C2A H2A2 . . 107.8 ?
    C4A C3A C2A . . 110.37(19) ?
    C4A C3A H3A1 . . 109.6 ?
    C2A C3A H3A1 . . 109.6 ?
    C4A C3A H3A2 . . 109.6 ?
    C2A C3A H3A2 . . 109.6 ?
    H3A1 C3A H3A2 . . 108.1 ?
    C3A C4A C5A . . 111.31(19) ?
    C3A C4A H4A1 . . 109.4 ?
    C5A C4A H4A1 . . 109.4 ?
    C3A C4A H4A2 . . 109.4 ?
    C5A C4A H4A2 . . 109.4 ?
    H4A1 C4A H4A2 . . 108.0 ?
    C4A C5A C6A . . 113.14(18) ?
    C4A C5A H5A1 . . 109.0 ?
    C6A C5A H5A1 . . 109.0 ?
    C4A C5A H5A2 . . 109.0 ?
    C6A C5A H5A2 . . 109.0 ?
    H5A1 C5A H5A2 . . 107.8 ?
    C7A C6A C5A . . 108.18(16) ?
    C7A C6A C12A . . 111.81(18) ?
    C5A C6A C12A . . 110.80(17) ?
    C7A C6A C1A . . 112.39(17) ?
    C5A C6A C1A . . 106.92(17) ?
    C12A C6A C1A . . 106.65(17) ?
    O1A C7A N8A . . 118.28(19) ?
    O1A C7A C6A . . 121.6(2) ?
    N8A C7A C6A . . 120.09(19) ?
    N8A C9A C10A . . 114.84(18) ?
    N8A C9A H9A1 . . 108.6 ?
    C10A C9A H9A1 . . 108.6 ?
    N8A C9A H9A2 . . 108.6 ?
    C10A C9A H9A2 . . 108.6 ?
    H9A1 C9A H9A2 . . 107.5 ?
    C11A C10A C9A . . 112.36(19) ?
    C11A C10A H10C . . 109.1 ?
    C9A C10A H10C . . 109.1 ?
    C11A C10A H10D . . 109.1 ?
    C9A C10A H10D . . 109.1 ?
    H10C C10A H10D . . 107.9 ?
    C10A C11A C12A . . 114.16(19) ?
    C10A C11A H11C . . 108.7 ?
    C12A C11A H11C . . 108.7 ?
    C10A C11A H11D . . 108.7 ?
    C12A C11A H11D . . 108.7 ?
    H11C C11A H11D . . 107.6 ?
    C11A C12A C6A . . 120.26(18) ?
    C11A C12A H12C . . 107.3 ?
    C6A C12A H12C . . 107.3 ?
    C11A C12A H12D . . 107.3 ?
    C6A C12A H12D . . 107.3 ?
    H12C C12A H12D . . 106.9 ?
    C1A C13A H13D . . 109.5 ?
    C1A C13A H13E . . 109.5 ?
    H13D C13A H13E . . 109.5 ?
    C1A C13A H13F . . 109.5 ?
    H13D C13A H13F . . 109.5 ?
    H13E C13A H13F . . 109.5 ?
    C2B C1B C13B . . 109.51(18) ?
    C2B C1B C6B . . 114.23(17) ?
    C13B C1B C6B . . 115.45(18) ?
    C2B C1B H1B . . 105.6 ?
    C13B C1B H1B . . 105.6 ?
    C6B C1B H1B . . 105.6 ?
    C3B C2B C1B . . 112.89(18) ?
    C3B C2B H2B1 . . 109.0 ?
    C1B C2B H2B1 . . 109.0 ?
    C3B C2B H2B2 . . 109.0 ?
    C1B C2B H2B2 . . 109.0 ?
    H2B1 C2B H2B2 . . 107.8 ?
    C2B C3B C4B . . 110.34(18) ?
    C2B C3B H3B1 . . 109.6 ?
    C4B C3B H3B1 . . 109.6 ?
    C2B C3B H3B2 . . 109.6 ?
    C4B C3B H3B2 . . 109.6 ?
    H3B1 C3B H3B2 . . 108.1 ?
    C3B C4B C5B . . 111.08(18) ?
    C3B C4B H4B1 . . 109.4 ?
    C5B C4B H4B1 . . 109.4 ?
    C3B C4B H4B2 . . 109.4 ?
    C5B C4B H4B2 . . 109.4 ?
    H4B1 C4B H4B2 . . 108.0 ?
    C4B C5B C6B . . 113.30(18) ?
    C4B C5B H5B1 . . 108.9 ?
    C6B C5B H5B1 . . 108.9 ?
    C4B C5B H5B2 . . 108.9 ?
    C6B C5B H5B2 . . 108.9 ?
    H5B1 C5B H5B2 . . 107.7 ?
    C7B C6B C12B . . 111.70(17) ?
    C7B C6B C5B . . 108.14(16) ?
    C12B C6B C5B . . 110.97(17) ?
    C7B C6B C1B . . 112.38(17) ?
    C12B C6B C1B . . 106.61(17) ?
    C5B C6B C1B . . 106.96(17) ?
    O1B C7B N8B . . 118.46(18) ?
    O1B C7B C6B . . 121.51(18) ?
    N8B C7B C6B . . 120.03(18) ?
    N8B C9B C10B . . 114.80(18) ?
    N8B C9B H9B1 . . 108.6 ?
    C10B C9B H9B1 . . 108.6 ?
    N8B C9B H9B2 . . 108.6 ?
    C10B C9B H9B2 . . 108.6 ?
    H9B1 C9B H9B2 . . 107.5 ?
    C9B C10B C11B . . 112.40(19) ?
    C9B C10B H10E . . 109.1 ?
    C11B C10B H10E . . 109.1 ?
    C9B C10B H10F . . 109.1 ?
    C11B C10B H10F . . 109.1 ?
    H10E C10B H10F . . 107.9 ?
    C10B C11B C12B . . 113.93(18) ?
    C10B C11B H11E . . 108.8 ?
    C12B C11B H11E . . 108.8 ?
    C10B C11B H11F . . 108.8 ?
    C12B C11B H11F . . 108.8 ?
    H11E C11B H11F . . 107.7 ?
    C11B C12B C6B . . 120.43(19) ?
    C11B C12B H12E . . 107.2 ?
    C6B C12B H12E . . 107.2 ?
    C11B C12B H12F . . 107.2 ?
    C6B C12B H12F . . 107.2 ?
    H12E C12B H12F . . 106.9 ?
    C1B C13B H13G . . 109.5 ?
    C1B C13B H13H . . 109.5 ?
    H13G C13B H13H . . 109.5 ?
    C1B C13B H13I . . 109.5 ?
    H13G C13B H13I . . 109.5 ?
    H13H C13B H13I . . 109.5 ?
    C13C C1C C2C . . 110.98(19) ?
    C13C C1C C6C . . 112.58(17) ?
    C2C C1C C6C . . 110.45(17) ?
    C13C C1C H1C . . 107.5 ?
    C2C C1C H1C . . 107.5 ?
    C6C C1C H1C . . 107.5 ?
    C3C C2C C1C . . 112.85(18) ?
    C3C C2C H2C1 . . 109.0 ?
    C1C C2C H2C1 . . 109.0 ?
    C3C C2C H2C2 . . 109.0 ?
    C1C C2C H2C2 . . 109.0 ?
    H2C1 C2C H2C2 . . 107.8 ?
    C4C C3C C2C . . 110.91(19) ?
    C4C C3C H3C1 . . 109.5 ?
    C2C C3C H3C1 . . 109.5 ?
    C4C C3C H3C2 . . 109.5 ?
    C2C C3C H3C2 . . 109.5 ?
    H3C1 C3C H3C2 . . 108.0 ?
    C3C C4C C5C . . 111.50(18) ?
    C3C C4C H4C1 . . 109.3 ?
    C5C C4C H4C1 . . 109.3 ?
    C3C C4C H4C2 . . 109.3 ?
    C5C C4C H4C2 . . 109.3 ?
    H4C1 C4C H4C2 . . 108.0 ?
    C4C C5C C6C . . 113.84(17) ?
    C4C C5C H5C1 . . 108.8 ?
    C6C C5C H5C1 . . 108.8 ?
    C4C C5C H5C2 . . 108.8 ?
    C6C C5C H5C2 . . 108.8 ?
    H5C1 C5C H5C2 . . 107.7 ?
    C7C C6C C5C . . 106.96(17) ?
    C7C C6C C12C . . 109.73(18) ?
    C5C C6C C12C . . 107.82(17) ?
    C7C C6C C1C . . 109.88(16) ?
    C5C C6C C1C . . 109.36(18) ?
    C12C C6C C1C . . 112.90(16) ?
    O1C C7C N8C . . 118.87(19) ?
    O1C C7C C6C . . 120.59(19) ?
    N8C C7C C6C . . 120.53(18) ?
    N8C C9C C10C . . 113.87(18) ?
    N8C C9C H9C1 . . 108.8 ?
    C10C C9C H9C1 . . 108.8 ?
    N8C C9C H9C2 . . 108.8 ?
    C10C C9C H9C2 . . 108.8 ?
    H9C1 C9C H9C2 . . 107.7 ?
    C9C C10C C11C . . 113.3(2) ?
    C9C C10C H10G . . 108.9 ?
    C11C C10C H10G . . 108.9 ?
    C9C C10C H10H . . 108.9 ?
    C11C C10C H10H . . 108.9 ?
    H10G C10C H10H . . 107.7 ?
    C12C C11C C10C . . 115.43(19) ?
    C12C C11C H11G . . 108.4 ?
    C10C C11C H11G . . 108.4 ?
    C12C C11C H11H . . 108.4 ?
    C10C C11C H11H . . 108.4 ?
    H11G C11C H11H . . 107.5 ?
    C11C C12C C6C . . 119.95(18) ?
    C11C C12C H12G . . 107.3 ?
    C6C C12C H12G . . 107.3 ?
    C11C C12C H12H . . 107.3 ?
    C6C C12C H12H . . 107.3 ?
    H12G C12C H12H . . 106.9 ?
    C1C C13C H13J . . 109.5 ?
    C1C C13C H13K . . 109.5 ?
    H13J C13C H13K . . 109.5 ?
    C1C C13C H13L . . 109.5 ?
    H13J C13C H13L . . 109.5 ?
    H13K C13C H13L . . 109.5 ?
    C7 N8 C9 . . 130.71(18) ?
    C7 N8 H8 . . 114.6 ?
    C9 N8 H8 . . 114.6 ?
    C7A N8A C9A . . 132.58(18) ?
    C7A N8A H8A . . 113.7 ?
    C9A N8A H8A . . 113.7 ?
    C7B N8B C9B . . 132.66(18) ?
    C7B N8B H8B . . 113.7 ?
    C9B N8B H8B . . 113.7 ?
    C7C N8C C9C . . 130.77(18) ?
    C7C N8C H8C . . 114.6 ?
    C9C N8C H8C . . 114.6 ?
loop_
    _geom_hbond_atom_site_label_D
    _geom_hbond_atom_site_label_H
    _geom_hbond_atom_site_label_A
    _geom_hbond_site_symmetry_A
    _geom_hbond_distance_DH
    _geom_hbond_distance_HA
    _geom_hbond_distance_DA
    _geom_hbond_angle_DHA
    N8 H8 O1B . 0.86 2.11 2.967(2) 172.9
    N8B H8B O1 . 0.86 2.03 2.868(2) 165.8
    N8A H8A O1C . 0.86 2.03 2.872(2) 165.0
    N8C H8C O1A . 0.86 2.10 2.959(2) 171.9
