# Supplementary material for: (1R,6R)-1-Methyl-8-aza­spiro­[5.6]dodecan-7-one
Source: Acta Crystallogr Sect E Struct Rep Online. 2008 May 24;64(Pt 6):o1151. doi: 10.1107/S1600536808015158 (PMC2961468; doi:10.1107/S1600536808015158)
Supplement: Supplementary file 2 [file e-64-o1151-Isup2.hkl]

#
# h,k,l, Fc-squared, Fo-squared, sigma(Fo-squared) and status flag
#
data_I
_shelx_title ' sgp1 in P1'
_shelx_refln_list_code          4
_shelx_F_calc_maximum      102.95
_exptl_crystal_F_000       432.00
_reflns_d_resolution_high  0.7582
 
loop_
 _symmetry_equiv_pos_as_xyz
 'x, y, z'
 
_cell_length_a     8.5417
_cell_length_b    10.2807
_cell_length_c    12.6400
_cell_angle_alpha 102.850
_cell_angle_beta   90.091
_cell_angle_gamma  91.488
 
_shelx_F_squared_multiplier     1.000
 
loop_
 _refln_index_h
 _refln_index_k
 _refln_index_l
 _refln_F_squared_calc
 _refln_F_squared_meas
 _refln_F_squared_sigma
 _refln_observed_status
   1   0   0        0.53        0.02      0.25 o
   2   0   0      730.86      652.87     17.09 o
   3   0   0       24.90       26.30      0.97 o
   4   0   0      250.61      267.95      4.02 o
   5   0   0        2.46        2.46      0.62 o
   6   0   0       11.58        9.53      0.92 o
   7   0   0        5.15        5.74      0.80 o
   8   0   0      170.63      154.90      4.13 o
   9   0   0        2.77        3.41      1.64 o
  10   0   0        6.22        9.74      2.68 o
  11   0   0       10.39       12.22      3.24 o
 -11   1   0       35.69       34.44      4.24 o
 -10   1   0        2.73        2.26      3.23 o
  -9   1   0        8.53       11.51      2.26 o
  -8   1   0       26.72       28.38      2.02 o
  -7   1   0       39.65       44.13      1.71 o
  -6   1   0       38.45       36.06      1.46 o
  -5   1   0       14.40       20.46      0.95 o
  -4   1   0       76.84       69.12      1.63 o
  -3   1   0      648.44      625.20      9.85 o
  -2   1   0     5525.21     5545.32     96.90 o
  -1   1   0      251.83      249.64      8.02 o
   0   1   0     1645.07     1714.82     26.26 o
   1   1   0      309.11      291.90      4.36 o
   2   1   0     7354.14     6928.71     94.98 o
   3   1   0      687.58      668.62      9.68 o
   4   1   0      150.48      138.27      3.50 o
   5   1   0        5.81        7.30      0.76 o
   6   1   0       86.74       82.22      2.17 o
   7   1   0       49.70       54.23      1.94 o
   8   1   0       48.42       53.32      2.40 o
   9   1   0        4.39        4.26      1.78 o
  10   1   0       52.40       52.72      3.70 o
  11   1   0       65.52       86.23      5.94 o
 -11   2   0       79.42       97.89      6.11 o
 -10   2   0       78.27       94.21      5.61 o
  -9   2   0       36.39       38.73      3.66 o
  -8   2   0      130.53      118.79      4.10 o
  -7   2   0       99.47       96.61      2.49 o
  -6   2   0      164.62      153.30      3.04 o
  -5   2   0       94.83      102.80      2.11 o
  -4   2   0      185.47      169.96      2.71 o
  -3   2   0      418.55      379.13      5.72 o
  -2   2   0     2684.65     2542.65     33.95 o
  -1   2   0     1171.53     1143.94     17.75 o
   0   2   0    10598.86    10485.71    126.96 o
   1   2   0     1116.43     1101.60     16.47 o
   2   2   0     1266.76     1276.75     15.67 o
   3   2   0      258.49      240.70      3.36 o
   4   2   0      115.53       95.51      2.06 o
   5   2   0       40.44       46.35      1.57 o
   6   2   0      136.89      134.15      3.24 o
   7   2   0       99.71      100.32      2.59 o
   8   2   0       70.00       61.01      3.90 o
   9   2   0       40.37       38.09      3.11 o
  10   2   0       41.62       45.06      3.57 o
  11   2   0       33.53       39.14      4.53 o
 -11   3   0        4.39       10.85      5.30 o
 -10   3   0       16.39       21.06      4.19 o
  -9   3   0       19.78       25.26      3.18 o
  -8   3   0        2.33        4.59      1.28 o
  -7   3   0       95.46       93.46      2.77 o
  -6   3   0        8.72        9.33      0.97 o
  -5   3   0      312.46      280.40      4.16 o
  -4   3   0       24.66       30.70      1.14 o
  -3   3   0      146.76      149.40      2.57 o
  -2   3   0     1792.77     1828.66     21.04 o
  -1   3   0      101.58      106.20      1.59 o
   0   3   0     1840.89     1929.02     27.78 o
   1   3   0       84.87       90.09      1.62 o
   2   3   0     1763.80     1812.78     23.63 o
   3   3   0      215.82      210.49      2.88 o
   4   3   0       74.10       74.28      1.54 o
   5   3   0      559.26      525.50      7.40 o
   6   3   0       58.36       52.08      1.90 o
   7   3   0      192.79      190.33      5.07 o
   8   3   0       69.77       76.59      3.88 o
   9   3   0        5.59        7.51      2.06 o
  10   3   0       14.28       16.85      2.73 o
 -10   4   0       15.82       16.82      4.03 o
  -9   4   0       32.94       25.98      4.91 o
  -8   4   0       61.61       68.31      3.35 o
  -7   4   0      115.24      113.12      3.16 o
  -6   4   0       56.86       50.67      1.96 o
  -5   4   0      147.68      163.96      2.97 o
  -4   4   0      286.98      262.99      3.57 o
  -3   4   0       23.77       19.36      0.77 o
  -2   4   0       69.58       78.06      1.90 o
  -1   4   0       62.74       66.30      1.23 o
   0   4   0       22.15       18.35      0.75 o
   1   4   0       61.64       69.45      1.22 o
   2   4   0      221.79      226.22      2.99 o
   3   4   0        2.14        1.77      0.65 o
   4   4   0      339.87      324.07      4.20 o
   5   4   0       12.88       15.96      1.42 o
   6   4   0       12.01       13.95      1.39 o
   7   4   0        2.64        4.34      1.13 o
   8   4   0        1.53        0.97      1.97 o
   9   4   0       33.78       32.50      3.16 o
  10   4   0       11.91       12.09      3.35 o
 -10   5   0       10.06       14.54      3.28 o
  -9   5   0       18.86       23.02      3.28 o
  -8   5   0       59.70       65.13      4.37 o
  -7   5   0      311.21      305.93     11.83 o
  -6   5   0      322.55      298.03      5.62 o
  -5   5   0      496.69      461.10      7.37 o
  -4   5   0      105.05      105.64      2.17 o
  -3   5   0       46.35       58.84      1.29 o
  -2   5   0      658.18      677.02      6.38 o
  -1   5   0      125.83      142.24      1.89 o
   0   5   0       36.22       37.23      0.98 o
   1   5   0      150.84      172.37      2.20 o
   2   5   0      505.60      556.62      5.98 o
   3   5   0       37.73       48.74      1.55 o
   4   5   0       76.86       81.31      2.03 o
   5   5   0      341.85      318.14      5.74 o
   6   5   0      383.51      340.83      6.18 o
   7   5   0      451.96      414.74     12.10 o
   8   5   0      130.30      130.40      6.98 o
   9   5   0       18.48       15.00      2.73 o
  10   5   0       27.72       28.96      6.28 o
 -10   6   0       18.39       21.24      3.14 o
  -9   6   0        9.23        8.91      1.69 o
  -8   6   0      163.91      179.12      5.06 o
  -7   6   0      120.74      124.69      3.75 o
  -6   6   0       68.91       65.78      2.05 o
  -5   6   0       51.85       52.73      2.11 o
  -4   6   0       25.62       25.80      1.13 o
  -3   6   0      204.88      194.63      2.93 o
  -2   6   0       58.73       72.23      1.32 o
  -1   6   0      461.74      501.12      4.88 o
   0   6   0       70.17       81.58      1.46 o
   1   6   0      492.85      527.42      5.12 o
   2   6   0      124.43      136.68      2.17 o
   3   6   0      184.04      174.49      3.17 o
   4   6   0       33.54       33.34      1.52 o
   5   6   0      295.24      273.89      7.55 o
   6   6   0       37.18       38.75      2.11 o
   7   6   0        2.80        1.40      1.59 o
   8   6   0      111.19      108.53      5.09 o
   9   6   0       14.33       13.55      3.50 o
  -9   7   0       19.71       24.55      2.23 o
  -8   7   0        6.92        8.44      1.70 o
  -7   7   0       40.84       34.52      2.04 o
  -6   7   0       80.95       75.89      2.43 o
  -5   7   0      453.65      418.63      5.82 o
  -4   7   0       86.28       69.71      1.83 o
  -3   7   0       13.84       12.15      1.02 o
  -2   7   0      114.03      109.33      2.30 o
  -1   7   0      539.61      585.46      5.48 o
   0   7   0       44.69       53.79      1.33 o
   1   7   0      509.01      556.35      5.98 o
   2   7   0       82.63       80.10      1.79 o
   3   7   0        1.20        1.06      0.71 o
   4   7   0      106.79       80.81      2.55 o
   5   7   0      246.81      231.39      4.49 o
   6   7   0       40.82       38.15      2.64 o
   7   7   0        9.74        7.64      1.70 o
   8   7   0       48.14       48.77      3.93 o
   9   7   0        5.15        7.99      3.29 o
  -9   8   0       69.11       72.17      3.68 o
  -8   8   0      113.72      119.47      4.14 o
  -7   8   0       69.15       73.68      2.80 o
  -6   8   0        1.41        0.33      1.14 o
  -5   8   0        1.15        3.37      1.07 o
  -4   8   0       18.20       11.74      1.11 o
  -3   8   0       16.11       16.86      1.19 o
  -2   8   0      203.94      195.02      3.19 o
  -1   8   0      278.42      286.16      4.04 o
   0   8   0       21.36       17.22      1.13 o
   1   8   0      239.57      262.85      3.86 o
   2   8   0      259.11      240.26      3.43 o
   3   8   0       23.75       22.50      1.68 o
   4   8   0        0.33       -0.38      1.13 o
   5   8   0       21.77       20.18      1.87 o
   6   8   0        2.87        2.46      1.54 o
   7   8   0       60.26       52.92      2.96 o
   8   8   0      109.34      122.94      8.34 o
  -8   9   0       26.36       31.36      2.87 o
  -7   9   0        0.80        1.47      1.52 o
  -6   9   0       24.89       28.10      2.03 o
  -5   9   0       13.69       12.82      1.73 o
  -4   9   0       51.99       46.27      2.52 o
  -3   9   0      123.02      122.66      2.91 o
  -2   9   0       46.86       47.23      1.81 o
  -1   9   0       90.04       92.55      2.41 o
   0   9   0      209.76      215.84      3.69 o
   1   9   0       80.69       79.32      2.21 o
   2   9   0       17.76       18.86      1.38 o
   3   9   0      130.63      125.29      3.11 o
   4   9   0       45.31       35.85      2.27 o
   5   9   0        2.10        0.60      1.44 o
   6   9   0       25.50       26.49      2.21 o
   7   9   0       51.29       46.23      4.61 o
   8   9   0        5.16        0.20      4.22 o
  -7  10   0       73.94       77.76      3.72 o
  -6  10   0        6.09        4.99      1.85 o
  -5  10   0        3.80        2.33      1.50 o
  -4  10   0       15.49       14.03      1.88 o
  -3  10   0       78.77       71.42      2.59 o
  -2  10   0      378.51      368.45      7.13 o
  -1  10   0       89.82       96.61      2.74 o
   0  10   0       26.25       24.90      1.79 o
   1  10   0      102.43      107.38      3.34 o
   2  10   0      399.22      381.05      6.21 o
   3  10   0       61.00       61.86      2.97 o
   4  10   0       17.80       18.54      2.20 o
   5  10   0        0.65        1.25      1.92 o
   6  10   0       22.17       20.01      2.40 o
   7  10   0       13.48       12.08      2.90 o
  -6  11   0       27.55       25.45      2.70 o
  -5  11   0        9.82        5.18      2.94 o
  -4  11   0       86.38       91.72      3.97 o
  -3  11   0       89.75       89.70      3.26 o
  -2  11   0       47.22       47.43      2.35 o
  -1  11   0       16.43       15.44      1.70 o
   0  11   0        0.07        1.04      1.36 o
   1  11   0        9.55        7.99      1.57 o
   2  11   0       20.72       23.31      2.25 o
   3  11   0       84.47       84.91      5.73 o
   4  11   0      112.16      104.21      4.76 o
   5  11   0       29.01       24.68      2.61 o
  -5  12   0       58.62       51.41      6.04 o
  -4  12   0       59.64       52.58      3.69 o
  -3  12   0       16.63       15.97      2.03 o
  -2  12   0        4.74        3.35      1.72 o
  -1  12   0        8.51        8.69      1.72 o
   0  12   0        0.14       -1.25      1.60 o
   1  12   0        9.04       11.48      2.09 o
   2  12   0        5.67        7.00      1.95 o
   3  12   0       17.22       20.22      2.87 o
   4  12   0       29.85       28.49      3.21 o
  -2  13   0       26.95       25.71      2.61 o
  -1  13   0        8.11       10.97      2.96 o
   0  13   0        0.10       -0.46      1.77 o
   1  13   0        8.19        7.25      2.42 o
  -2 -13   1       77.98       75.87      3.66 o
  -1 -13   1        8.07        7.35      1.83 o
   0 -13   1        2.37        1.93      2.26 o
   1 -13   1        7.87       12.44      2.39 o
   2 -13   1       74.62       80.52      4.44 o
  -4 -12   1       13.52       12.04      3.57 o
  -3 -12   1       26.09       31.49      4.13 o
  -2 -12   1       11.76       13.98      2.15 o
  -1 -12   1        6.17        6.11      1.64 o
   0 -12   1        7.03        6.03      1.53 o
   1 -12   1        3.88        3.18      1.53 o
   2 -12   1        2.18        3.56      1.51 o
   3 -12   1       64.95       60.22      3.12 o
   4 -12   1        0.87        0.40      1.91 o
   5 -12   1       61.39       65.79      4.05 o
  -6 -11   1       11.70        8.19      2.46 o
  -5 -11   1      124.35      127.29      4.62 o
  -4 -11   1      216.86      226.44     15.27 o
  -3 -11   1      232.35      227.52      5.95 o
  -2 -11   1       64.68       68.82      2.67 o
  -1 -11   1       97.22      100.29      3.92 o
   0 -11   1       20.64       23.50      1.77 o
   1 -11   1       85.14       88.71      2.99 o
   2 -11   1       70.73       72.33      2.74 o
   3 -11   1      185.17      186.77      4.86 o
   4 -11   1      240.49      252.35      5.79 o
   5 -11   1      125.23      134.26      4.23 o
   6 -11   1       18.95       18.15      2.69 o
  -7 -10   1       74.73       73.67      4.14 o
  -6 -10   1       30.02       26.41      2.61 o
  -5 -10   1       65.51       62.92      3.34 o
  -4 -10   1       29.02       29.58      2.47 o
  -3 -10   1      127.87      121.06      3.45 o
  -2 -10   1       27.64       27.31      1.84 o
  -1 -10   1      253.89      258.41      4.87 o
   0 -10   1      138.27      154.26      3.36 o
   1 -10   1      267.52      270.61      4.63 o
   2 -10   1       27.79       26.62      1.79 o
   3 -10   1      172.08      159.49      3.63 o
   4 -10   1        7.47        6.97      1.50 o
   5 -10   1       41.10       39.01      2.46 o
   6 -10   1       52.31       53.33      2.81 o
   7 -10   1       39.07       39.18      2.42 o
  -8  -9   1       30.85       35.98      7.31 o
  -7  -9   1        3.22        2.73      1.69 o
  -6  -9   1       58.47       60.39      3.51 o
  -5  -9   1        0.31       -0.47      1.42 o
  -4  -9   1       85.53       91.70      3.48 o
  -3  -9   1      128.70      115.59      2.80 o
  -2  -9   1       29.55       32.02      1.58 o
  -1  -9   1      194.46      174.95      3.27 o
   0  -9   1       78.67       91.25      2.35 o
   1  -9   1      156.83      150.34      2.99 o
   2  -9   1       30.91       29.26      1.55 o
   3  -9   1       96.66       88.10      2.45 o
   4  -9   1      109.87      104.10      2.86 o
   5  -9   1       20.21       18.84      1.58 o
   6  -9   1       30.26       29.54      2.50 o
   7  -9   1       31.71       32.27      2.73 o
   8  -9   1        0.56        1.86      1.70 o
  -8  -8   1       36.60       36.55      3.10 o
  -7  -8   1       29.47       32.37      2.61 o
  -6  -8   1        9.82        9.58      1.69 o
  -5  -8   1       98.49       94.40      3.39 o
  -4  -8   1       73.72       69.60      2.51 o
  -3  -8   1       15.24       17.48      1.15 o
  -2  -8   1       84.64       79.90      2.04 o
  -1  -8   1       24.30       21.02      1.21 o
   0  -8   1       87.08       84.12      2.14 o
   1  -8   1       23.55       20.34      1.25 o
   2  -8   1       89.09       84.18      2.05 o
   3  -8   1       53.32       55.19      1.73 o
   4  -8   1       39.82       36.99      1.60 o
   5  -8   1      100.73      100.19      2.73 o
   6  -8   1       27.29       23.21      1.89 o
   7  -8   1       21.12       19.89      1.92 o
   8  -8   1       31.88       37.63      2.52 o
   9  -8   1      222.77      263.52     14.30 o
  -9  -7   1      221.41      236.64     16.98 o
  -8  -7   1       11.19        7.57      1.76 o
  -7  -7   1       23.78       23.30      2.15 o
  -6  -7   1       16.45       15.58      1.74 o
  -5  -7   1       27.25       28.39      1.76 o
  -4  -7   1       34.63       31.29      1.75 o
  -3  -7   1        1.41        1.17      0.77 o
  -2  -7   1       57.03       54.07      1.52 o
  -1  -7   1       44.96       51.77      1.35 o
   0  -7   1      571.50      567.80      5.74 o
   1  -7   1       45.80       50.05      1.26 o
   2  -7   1       38.66       35.86      1.29 o
   3  -7   1       22.36       22.17      1.16 o
   4  -7   1       70.15       59.54      2.01 o
   5  -7   1       45.73       38.28      1.65 o
   6  -7   1       17.36       17.32      1.61 o
   7  -7   1       46.18       44.58      2.45 o
   8  -7   1       24.20       26.79      2.28 o
   9  -7   1       55.77       59.00      7.14 o
  -9  -6   1       48.18       65.39      5.53 o
  -8  -6   1       25.72       29.97      2.31 o
  -7  -6   1      105.92       94.10      3.91 o
  -6  -6   1      198.04      189.98      3.98 o
  -5  -6   1      111.04      102.89      2.77 o
  -4  -6   1       56.36       43.51      1.68 o
  -3  -6   1      960.07      941.92      9.75 o
  -2  -6   1      208.11      232.43      2.99 o
  -1  -6   1       50.14       48.71      1.20 o
   0  -6   1      337.76      366.38      4.51 o
   1  -6   1       38.94       37.23      1.03 o
   2  -6   1      286.48      294.18      3.45 o
   3  -6   1     1103.92     1070.48     11.45 o
   4  -6   1       19.98       13.97      1.14 o
   5  -6   1       61.28       52.35      1.75 o
   6  -6   1      434.37      408.67      6.16 o
   7  -6   1       76.47       70.61      2.80 o
   8  -6   1       13.93       13.27      1.61 o
   9  -6   1       84.25       92.71      4.72 o
  10  -6   1       14.41       18.60      3.62 o
 -10  -5   1       40.42       43.09      8.64 o
  -9  -5   1        8.70       14.84      2.70 o
  -8  -5   1        4.05        7.01      1.57 o
  -7  -5   1      104.69       97.71      4.13 o
  -6  -5   1      483.56      455.06     11.51 o
  -5  -5   1      276.03      256.84      4.45 o
  -4  -5   1       61.46       63.99      1.86 o
  -3  -5   1      290.88      293.64      3.64 o
  -2  -5   1      313.35      332.73      3.75 o
  -1  -5   1       23.78       33.10      0.95 o
   0  -5   1       46.53       38.91      1.18 o
   1  -5   1       29.50       37.04      1.03 o
   2  -5   1      254.82      282.12      3.45 o
   3  -5   1      169.04      167.05      2.82 o
   4  -5   1       83.90       83.15      1.97 o
   5  -5   1      425.01      388.51      6.17 o
   6  -5   1      375.49      348.95      5.96 o
   7  -5   1      231.44      218.92      5.10 o
   8  -5   1       21.14       21.56      3.01 o
   9  -5   1       32.93       40.66      3.97 o
  10  -5   1       45.13       55.60      4.78 o
 -10  -4   1       29.91       39.05      4.41 o
  -9  -4   1       72.58       79.08      4.43 o
  -8  -4   1       72.94       82.43      7.43 o
  -7  -4   1      178.79      172.62      4.07 o
  -6  -4   1      278.08      260.74      5.06 o
  -5  -4   1      142.93      137.45      2.70 o
  -4  -4   1      304.36      291.51      3.91 o
  -3  -4   1      186.92      176.39      2.42 o
  -2  -4   1      125.23      130.08      1.92 o
  -1  -4   1        3.07        1.95      0.47 o
   0  -4   1       38.73       37.21      1.08 o
   1  -4   1        4.86        3.34      0.50 o
   2  -4   1      111.63      105.44      2.15 o
   3  -4   1      197.57      181.14      3.73 o
   4  -4   1      425.32      399.70      6.79 o
   5  -4   1       89.15       85.41      2.42 o
   6  -4   1      151.04      129.53      2.92 o
   7  -4   1      156.98      147.79      3.46 o
   8  -4   1       45.73       55.57      3.86 o
   9  -4   1       73.83       82.16      4.90 o
  10  -4   1       13.15       10.77      2.94 o
 -10  -3   1        7.81        6.32      3.50 o
  -9  -3   1       72.03       84.45      4.33 o
  -8  -3   1        4.61        5.33      1.36 o
  -7  -3   1      167.03      146.97      5.33 o
  -6  -3   1       28.24       24.78      1.44 o
  -5  -3   1      377.53      353.04      4.94 o
  -4  -3   1      588.19      567.21      6.52 o
  -3  -3   1      226.50      235.84      3.11 o
  -2  -3   1      361.31      368.14      4.35 o
  -1  -3   1      319.02      305.53      4.08 o
   0  -3   1      218.78      245.16      3.91 o
   1  -3   1      318.86      303.65      3.77 o
   2  -3   1      483.66      453.24      6.63 o
   3  -3   1      239.74      239.45      3.56 o
   4  -3   1      510.16      500.01      6.71 o
   5  -3   1      287.88      265.70      4.19 o
   6  -3   1       94.45       89.03      2.05 o
   7  -3   1       42.38       34.64      2.71 o
   8  -3   1       13.62       16.44      2.24 o
   9  -3   1       44.09       55.18      6.26 o
  10  -3   1        4.20        3.25      2.95 o
  11  -3   1       58.32       75.13      5.56 o
 -11  -2   1       40.39       45.09      4.86 o
 -10  -2   1        3.66        4.02      2.14 o
  -9  -2   1       13.46       11.08      2.18 o
  -8  -2   1        9.89       10.80      1.38 o
  -7  -2   1      120.34      123.69      3.02 o
  -6  -2   1       39.05       38.22      1.42 o
  -5  -2   1      110.19      108.19      2.29 o
  -4  -2   1      152.33      149.47      2.77 o
  -3  -2   1     1166.70     1132.25     14.26 o
  -2  -2   1      348.02      317.27      4.60 o
  -1  -2   1     2177.02     2159.33     26.58 o
   0  -2   1      445.48      446.04      6.34 o
   1  -2   1     2335.58     2260.23     38.79 o
   2  -2   1      233.16      222.65      3.68 o
   3  -2   1      937.30      916.87     11.23 o
   4  -2   1       80.19       69.55      1.61 o
   5  -2   1      212.56      220.42      3.57 o
   6  -2   1        4.29        3.66      0.98 o
   7  -2   1      460.97      447.58      7.80 o
   8  -2   1       56.68       54.03      3.24 o
   9  -2   1        2.18        4.35      2.00 o
  10  -2   1       45.20       39.28      4.25 o
  11  -2   1        0.98        0.51      3.31 o
 -11  -1   1       11.65       17.11      3.62 o
 -10  -1   1       50.38       52.56      3.74 o
  -9  -1   1        4.86        2.19      3.61 o
  -8  -1   1       40.24       40.23      2.14 o
  -7  -1   1      517.14      479.25      7.04 o
  -6  -1   1       36.87       34.36      1.53 o
  -5  -1   1      121.78      117.21      2.51 o
  -4  -1   1      166.53      165.46      4.25 o
  -3  -1   1      108.33      100.00      2.00 o
  -2  -1   1      142.13      117.24      2.37 o
  -1  -1   1     2008.28     1856.33     23.21 o
   0  -1   1       22.52       17.79      1.02 o
   1  -1   1     1716.99     1714.91     41.35 o
   2  -1   1      101.61       78.95      2.95 o
   3  -1   1      359.63      314.58     10.19 o
   4  -1   1      396.30      393.39      6.92 o
   5  -1   1       36.05       33.61      1.87 o
   6  -1   1       24.92       24.39      1.65 o
   7  -1   1      242.49      204.06      4.55 o
   8  -1   1        3.91        5.07      1.64 o
   9  -1   1       20.52       17.98      2.52 o
  10  -1   1        8.88        4.80      3.46 o
  11  -1   1       17.34       23.26      3.66 o
 -11   0   1       22.34       36.08      4.35 o
 -10   0   1        5.39        5.92      2.09 o
  -9   0   1       32.38       30.50      2.54 o
  -8   0   1       94.25       84.16      3.08 o
  -7   0   1        2.71       -0.85      1.22 o
  -6   0   1        7.94        8.14      0.97 o
  -5   0   1      201.44      176.44      2.99 o
  -4   0   1     1424.93     1404.06     14.89 o
  -3   0   1      335.93      309.34      3.82 o
  -2   0   1      730.30      699.69      9.31 o
  -1   0   1     4004.89     3793.28     46.97 o
   0   0   1        1.53       -0.30      0.30 o
   1   0   1     4727.67     4574.47     94.87 o
   2   0   1     1029.91     1007.87     12.94 o
   3   0   1      319.47      303.57      5.52 o
   4   0   1     1390.97     1319.79     21.89 o
   5   0   1      275.24      241.87      4.51 o
   6   0   1        8.83        9.73      1.14 o
   7   0   1       53.59       49.88      2.13 o
   8   0   1       89.30       79.04      2.96 o
   9   0   1       20.67       20.80      2.36 o
  10   0   1       39.29       46.59      4.14 o
  11   0   1       36.36       40.66      4.71 o
 -11   1   1       21.35       28.19      4.04 o
 -10   1   1       34.60       38.08      3.98 o
  -9   1   1       11.44        9.74      1.46 o
  -8   1   1        5.45        7.33      1.35 o
  -7   1   1       58.19       53.23      1.96 o
  -6   1   1       42.69       44.33      1.68 o
  -5   1   1       67.46       61.63      1.63 o
  -4   1   1      691.40      657.57      7.93 o
  -3   1   1      755.57      720.79      8.44 o
  -2   1   1     2946.75     2926.99     42.30 o
  -1   1   1     6105.25     6068.16     77.85 o
   0   1   1       95.25       94.54      1.53 o
   1   1   1     5492.14     5534.58     93.61 o
   2   1   1     3195.99     3105.36     65.87 o
   3   1   1      762.29      726.98      9.60 o
   4   1   1      488.47      456.51      7.05 o
   5   1   1       16.92       14.67      1.36 o
   6   1   1       40.05       42.84      2.14 o
   7   1   1       59.34       53.73      2.97 o
   8   1   1       16.86       15.63      2.13 o
   9   1   1        5.67        7.80      1.98 o
  10   1   1       17.98       25.16      2.88 o
  11   1   1       26.95       45.98      5.30 o
 -11   2   1       63.66       84.27      5.87 o
 -10   2   1       10.51       14.48      3.03 o
  -9   2   1       19.98       23.35      2.58 o
  -8   2   1       65.78       59.86      2.42 o
  -7   2   1      132.87      120.20      3.21 o
  -6   2   1       23.31       22.70      2.21 o
  -5   2   1       30.31       27.01      1.16 o
  -4   2   1      195.79      181.55      2.90 o
  -3   2   1      313.32      320.30      4.18 o
  -2   2   1     3206.14     3162.38     42.76 o
  -1   2   1      419.69      433.58      6.42 o
   0   2   1      632.64      629.06      6.96 o
   1   2   1      436.58      465.98      6.76 o
   2   2   1     2583.51     2621.87     34.61 o
   3   2   1       90.22       98.43      1.60 o
   4   2   1       89.09       86.20      2.04 o
   5   2   1       34.95       36.66      1.96 o
   6   2   1        4.58        5.77      1.16 o
   7   2   1      120.51      108.33      3.66 o
   8   2   1       76.32       80.06      4.63 o
   9   2   1       60.39       68.04      3.87 o
  10   2   1       10.00       11.67      2.37 o
  11   2   1       76.38       94.33      9.59 o
 -10   3   1       14.72       13.24      3.21 o
  -9   3   1       70.74       83.83      3.48 o
  -8   3   1       27.41       29.75      2.05 o
  -7   3   1       19.01       20.25      2.20 o
  -6   3   1      103.93       94.32      2.44 o
  -5   3   1      170.69      154.26      2.85 o
  -4   3   1       76.14       78.79      1.61 o
  -3   3   1     1000.76     1015.80     10.10 o
  -2   3   1      819.71      900.31      9.04 o
  -1   3   1      168.25      153.37      3.07 o
   0   3   1      317.31      313.89      3.90 o
   1   3   1      140.32      126.01      2.22 o
   2   3   1     1284.64     1319.79     15.76 o
   3   3   1     1154.99     1197.44     13.30 o
   4   3   1      107.19      100.81      1.80 o
   5   3   1      291.85      265.81      5.01 o
   6   3   1      308.25      287.58      7.12 o
   7   3   1       63.03       69.92      3.10 o
   8   3   1        6.52        5.82      1.79 o
   9   3   1       42.32       45.40      4.23 o
  10   3   1       10.37        8.65      2.40 o
 -10   4   1        7.39        3.49      2.57 o
  -9   4   1       13.89       14.85      1.93 o
  -8   4   1        3.61        2.80      1.41 o
  -7   4   1      148.13      136.14      7.23 o
  -6   4   1      387.92      370.48      8.16 o
  -5   4   1      312.12      286.48      4.03 o
  -4   4   1       44.65       41.37      1.13 o
  -3   4   1      498.71      523.93      5.16 o
  -2   4   1     1150.19     1179.75     11.09 o
  -1   4   1      128.55      146.25      1.87 o
   0   4   1       46.35       52.16      1.05 o
   1   4   1      143.61      162.80      2.35 o
   2   4   1      817.52      897.48     11.09 o
   3   4   1      184.20      204.70      3.16 o
   4   4   1       66.53       64.15      1.82 o
   5   4   1      131.62      120.87      3.88 o
   6   4   1      194.43      187.86      6.67 o
   7   4   1       57.21       50.13      2.82 o
   8   4   1       20.16       20.97      2.60 o
   9   4   1        0.09        4.58      2.36 o
  10   4   1        5.48        5.71      2.96 o
 -10   5   1        7.58        7.98      1.87 o
  -9   5   1       19.08       16.56      2.16 o
  -8   5   1      118.60      122.96      4.26 o
  -7   5   1       54.03       59.70      2.44 o
  -6   5   1       59.89       64.05      2.55 o
  -5   5   1      276.29      275.14      4.10 o
  -4   5   1      108.16      109.01      1.90 o
  -3   5   1      544.48      559.41      5.33 o
  -2   5   1      169.63      202.92      2.53 o
  -1   5   1      210.15      204.63      2.39 o
   0   5   1      166.83      190.40      2.60 o
   1   5   1      192.86      191.56      2.53 o
   2   5   1      241.34      273.87      3.71 o
   3   5   1      623.62      628.12      7.21 o
   4   5   1       84.25       83.12      2.61 o
   5   5   1      464.76      438.87      8.54 o
   6   5   1       32.97       34.27      2.01 o
   7   5   1      131.45      123.16      7.30 o
   8   5   1      144.93      139.17      5.92 o
   9   5   1       61.63       65.45      6.87 o
  10   5   1       39.31       52.56      6.25 o
 -10   6   1       77.84      103.31      3.88 o
  -9   6   1       37.34       46.30      2.79 o
  -8   6   1       52.76       55.56      2.48 o
  -7   6   1       98.61       96.68      2.99 o
  -6   6   1       44.35       48.31      1.84 o
  -5   6   1       89.70       76.12      2.04 o
  -4   6   1       10.47       13.67      1.21 o
  -3   6   1       79.86       83.76      1.80 o
  -2   6   1       36.11       35.63      1.02 o
  -1   6   1      172.28      166.58      2.12 o
   0   6   1      371.79      410.95      4.17 o
   1   6   1      191.16      181.63      2.83 o
   2   6   1       19.66       18.83      1.01 o
   3   6   1        9.98       10.38      0.97 o
   4   6   1       28.23       34.79      1.69 o
   5   6   1        2.65        5.54      1.25 o
   6   6   1       63.25       57.06      3.49 o
   7   6   1       28.23       24.97      2.81 o
   8   6   1       14.31       12.53      2.73 o
   9   6   1       15.03       22.50      3.98 o
  -9   7   1       76.02       99.47      5.01 o
  -8   7   1       51.08       52.19      2.55 o
  -7   7   1        7.15        6.77      1.44 o
  -6   7   1       10.58        5.51      1.23 o
  -5   7   1      293.47      281.12      4.02 o
  -4   7   1       34.24       31.63      1.33 o
  -3   7   1       53.28       49.37      1.72 o
  -2   7   1       12.39       13.53      1.02 o
  -1   7   1      180.97      194.42      2.48 o
   0   7   1      176.00      215.83      2.64 o
   1   7   1      164.94      177.13      2.80 o
   2   7   1       21.11       21.14      1.42 o
   3   7   1       10.09       10.38      1.19 o
   4   7   1       46.27       39.70      1.90 o
   5   7   1      266.32      239.74      6.82 o
   6   7   1        0.17       -0.96      1.21 o
   7   7   1        9.73        8.29      2.34 o
   8   7   1      106.36      120.09      5.57 o
   9   7   1       85.93       92.10      9.21 o
  -9   8   1       13.05       16.98      2.74 o
  -8   8   1      123.32      152.24      5.17 o
  -7   8   1        6.89        6.22      1.77 o
  -6   8   1        8.91        8.07      1.53 o
  -5   8   1       42.18       37.05      1.89 o
  -4   8   1       16.72       18.22      1.33 o
  -3   8   1      486.13      458.20      5.97 o
  -2   8   1       36.25       45.40      1.61 o
  -1   8   1       23.00       24.03      1.35 o
   0   8   1        0.37       -0.68      0.68 o
   1   8   1       21.75       24.46      1.19 o
   2   8   1       36.92       44.94      1.64 o
   3   8   1      617.78      568.00      7.29 o
   4   8   1       11.28       12.51      1.55 o
   5   8   1       21.15       15.37      1.91 o
   6   8   1       10.71       12.49      1.88 o
   7   8   1        4.98        3.34      2.21 o
   8   8   1       18.99       27.84      4.43 o
  -8   9   1       26.81       33.69      2.97 o
  -7   9   1        4.02        2.52      1.83 o
  -6   9   1       13.64       13.92      3.01 o
  -5   9   1       26.23       27.51      2.34 o
  -4   9   1        0.51        0.47      1.06 o
  -3   9   1      247.98      236.44      4.51 o
  -2   9   1      192.87      198.75      3.73 o
  -1   9   1      101.11      105.35      2.54 o
   0   9   1       18.93       25.94      1.59 o
   1   9   1      146.16      135.33      2.96 o
   2   9   1      180.70      178.25      3.68 o
   3   9   1       98.84       97.96      2.82 o
   4   9   1        1.84       -0.66      1.36 o
   5   9   1       44.25       43.99      3.74 o
   6   9   1        6.52        5.74      1.81 o
   7   9   1        2.41        3.37      3.39 o
  -7  10   1        0.58        2.33      1.99 o
  -6  10   1        4.89        5.66      1.91 o
  -5  10   1       62.81       79.00      3.64 o
  -4  10   1        7.19        5.30      1.55 o
  -3  10   1       94.78       99.43      3.30 o
  -2  10   1       62.92       61.80      2.79 o
  -1  10   1      155.90      161.04      3.73 o
   0  10   1      263.10      277.28      5.89 o
   1  10   1      140.46      147.01      3.49 o
   2  10   1       68.35       64.84      2.92 o
   3  10   1      100.64       97.71      3.43 o
   4  10   1       17.28       18.40      2.07 o
   5  10   1       21.41       25.21      2.30 o
   6  10   1       12.78       12.66      2.48 o
  -6  11   1        8.36        7.44      2.36 o
  -5  11   1       20.91       21.05      2.51 o
  -4  11   1       52.16       55.19      2.73 o
  -3  11   1       55.12       52.19      2.70 o
  -2  11   1       50.84       47.73      2.40 o
  -1  11   1       49.26       49.64      2.61 o
   0  11   1      137.48      141.69      3.96 o
   1  11   1       48.08       46.05      3.08 o
   2  11   1       40.26       36.51      2.54 o
   3  11   1       35.94       32.35      3.06 o
   4  11   1       52.39       55.08      3.26 o
   5  11   1       59.37       57.72      3.36 o
  -4  12   1       78.47       80.19      4.35 o
  -3  12   1       12.85       14.05      2.06 o
  -2  12   1       14.19       10.17      1.78 o
  -1  12   1       25.34       15.88      2.41 o
   0  12   1        2.57        2.73      2.04 o
   1  12   1       21.17       18.04      2.59 o
   2  12   1       11.15        7.88      2.52 o
   3  12   1       29.64       28.70      4.06 o
  -2 -13   2       37.65       41.87      3.76 o
  -1 -13   2        9.27       10.66      1.93 o
   0 -13   2       31.79       38.86      2.55 o
   1 -13   2        5.29        9.12      1.85 o
   2 -13   2       33.91       32.44      2.92 o
   3 -13   2      128.84      136.95      4.93 o
  -4 -12   2       42.02       43.24      4.36 o
  -3 -12   2      199.86      202.03      5.80 o
  -2 -12   2       49.83       57.64      3.31 o
  -1 -12   2       28.97       36.93      2.51 o
   0 -12   2       19.76       20.64      2.03 o
   1 -12   2       28.54       36.81      2.74 o
   2 -12   2       53.85       63.12      3.30 o
   3 -12   2      151.89      166.96      5.15 o
   4 -12   2        1.05       -1.27      1.94 o
   5 -12   2       29.05       33.64      2.84 o
  -6 -11   2        1.87       -0.21      2.26 o
  -5 -11   2        1.14        2.26      1.95 o
  -4 -11   2      225.02      221.56      7.46 o
  -3 -11   2       62.62       65.79      2.80 o
  -2 -11   2       41.07       40.08      2.24 o
  -1 -11   2       20.12       18.11      1.68 o
   0 -11   2        1.44        1.63      1.26 o
   1 -11   2       14.16       17.71      1.73 o
   2 -11   2       42.20       46.05      2.38 o
   3 -11   2       86.56       87.36      3.41 o
   4 -11   2      300.18      299.81      7.25 o
   5 -11   2        8.64       10.59      1.89 o
   6 -11   2       11.95       15.85      2.07 o
  -7 -10   2        1.11       -0.72      2.11 o
  -6 -10   2       65.88       66.57      5.06 o
  -5 -10   2       52.14       54.60      3.43 o
  -4 -10   2       89.67       91.50      3.70 o
  -3 -10   2       44.81       41.02      1.96 o
  -2 -10   2      113.55      115.84      3.16 o
  -1 -10   2       92.75      101.67      2.78 o
   0 -10   2        0.84        1.44      1.10 o
   1 -10   2       98.12      104.25      5.13 o
   2 -10   2      163.63      162.27      3.63 o
   3 -10   2       20.25       21.65      1.86 o
   4 -10   2       33.37       31.80      2.10 o
   5 -10   2       58.56       62.75      2.65 o
   6 -10   2      104.90      106.18      3.34 o
   7 -10   2        3.20        3.04      1.86 o
  -8  -9   2       11.14       12.10      2.53 o
  -7  -9   2       20.46       14.19      2.21 o
  -6  -9   2       57.13       54.21      3.06 o
  -5  -9   2        8.20        8.27      1.82 o
  -4  -9   2       32.36       29.55      1.84 o
  -3  -9   2       22.63       20.71      1.43 o
  -2  -9   2      277.53      269.25      4.02 o
  -1  -9   2      165.16      162.46      3.29 o
   0  -9   2        8.30        9.52      1.20 o
   1  -9   2      144.45      141.46      3.03 o
   2  -9   2      218.50      216.92      3.65 o
   3  -9   2       28.25       27.64      1.80 o
   4  -9   2       43.41       38.69      2.02 o
   5  -9   2        8.20        7.18      1.30 o
   6  -9   2       14.15       12.94      1.63 o
   7  -9   2       30.76       32.04      3.66 o
   8  -9   2       92.36      107.24      5.36 o
  -8  -8   2      112.82      140.54      7.02 o
  -7  -8   2        2.98        5.25      2.34 o
  -6  -8   2        3.28       -0.19      1.40 o
  -5  -8   2      223.37      218.44      4.85 o
  -4  -8   2      141.30      128.15      2.84 o
  -3  -8   2        2.46        0.81      0.86 o
  -2  -8   2       93.16       98.25      2.32 o
  -1  -8   2       21.23       17.64      1.31 o
   0  -8   2       10.23       10.09      1.03 o
   1  -8   2       21.71       20.11      1.31 o
   2  -8   2      155.20      150.19      2.78 o
   3  -8   2       11.12       10.58      1.25 o
   4  -8   2      134.94      119.48      2.68 o
   5  -8   2      404.05      372.86      8.40 o
   6  -8   2       15.45       10.24      1.55 o
   7  -8   2       15.82       11.27      1.62 o
   8  -8   2       16.69       15.33      2.69 o
   9  -8   2       61.51       61.53      4.38 o
  -9  -7   2       33.45       29.47      2.92 o
  -8  -7   2       22.05       20.05      2.03 o
  -7  -7   2       25.64       21.11      1.98 o
  -6  -7   2       51.70       49.34      2.44 o
  -5  -7   2      433.89      405.25      7.07 o
  -4  -7   2        8.09        9.01      1.11 o
  -3  -7   2      273.06      279.62      4.07 o
  -2  -7   2       94.31       91.56      1.99 o
  -1  -7   2       53.43       49.16      1.43 o
   0  -7   2      110.29      105.37      1.90 o
   1  -7   2       45.99       47.37      1.95 o
   2  -7   2       86.84       86.48      1.94 o
   3  -7   2      321.94      327.66      4.61 o
   4  -7   2       44.37       45.32      1.75 o
   5  -7   2      275.31      245.31      5.33 o
   6  -7   2       57.69       56.80      2.44 o
   7  -7   2       28.95       29.23      1.99 o
   8  -7   2       67.28       71.74      4.12 o
   9  -7   2       15.84       23.30      3.00 o
  -9  -6   2       88.06       97.85     16.80 o
  -8  -6   2       19.41       23.95      2.81 o
  -7  -6   2      180.48      178.31      4.29 o
  -6  -6   2      203.52      183.83      3.94 o
  -5  -6   2        4.88        5.72      1.18 o
  -4  -6   2        1.97        1.39      0.85 o
  -3  -6   2      193.69      195.59      2.89 o
  -2  -6   2      944.16      956.74      9.30 o
  -1  -6   2       34.85       42.11      1.22 o
   0  -6   2       61.05       59.69      1.31 o
   1  -6   2       46.77       54.36      1.25 o
   2  -6   2     1063.63     1031.26     11.00 o
   3  -6   2       98.19       98.80      2.20 o
   4  -6   2       16.87       16.11      1.14 o
   5  -6   2       14.57       12.85      1.26 o
   6  -6   2      312.98      276.51      6.99 o
   7  -6   2      215.98      203.43      6.12 o
   8  -6   2        0.97       -1.19      1.82 o
   9  -6   2       52.69       54.36      4.53 o
  10  -6   2       25.49       33.58      4.22 o
 -10  -5   2       51.58       58.77      5.38 o
  -9  -5   2        1.80        3.58      1.58 o
  -8  -5   2        2.66        0.97      1.37 o
  -7  -5   2       45.44       52.97      2.70 o
  -6  -5   2       77.87       80.03      2.51 o
  -5  -5   2      253.89      261.61      4.53 o
  -4  -5   2      429.02      416.61      5.21 o
  -3  -5   2      125.84      117.86      1.93 o
  -2  -5   2      567.90      591.50      6.33 o
  -1  -5   2      119.02      133.36      2.04 o
   0  -5   2        0.61        0.82      0.48 o
   1  -5   2      105.51      123.11      1.85 o
   2  -5   2      432.15      452.28      5.40 o
   3  -5   2      178.84      151.48      2.92 o
   4  -5   2      576.73      533.08      7.45 o
   5  -5   2      438.73      442.37      6.55 o
   6  -5   2        3.14        3.96      1.04 o
   7  -5   2       10.44        9.50      3.08 o
   8  -5   2       54.39       50.91      3.97 o
   9  -5   2       83.72       94.67      9.87 o
  10  -5   2       25.44       36.55      5.66 o
 -10  -4   2        8.36       10.84      3.35 o
  -9  -4   2       87.62      101.34      4.89 o
  -8  -4   2      140.19      146.76      4.25 o
  -7  -4   2       31.62       30.20      2.15 o
  -6  -4   2      165.57      157.55      3.36 o
  -5  -4   2      436.83      423.23      5.85 o
  -4  -4   2      573.17      566.01      6.13 o
  -3  -4   2      177.30      176.69      2.44 o
  -2  -4   2      135.40      127.90      1.95 o
  -1  -4   2      167.66      180.55      2.56 o
   0  -4   2      192.16      207.72      2.95 o
   1  -4   2      196.10      200.24      3.13 o
   2  -4   2      128.01      126.43      2.39 o
   3  -4   2      202.53      199.00      3.31 o
   4  -4   2      561.09      525.39      8.43 o
   5  -4   2      189.70      169.34      3.40 o
   6  -4   2      120.49      110.48      5.64 o
   7  -4   2       39.16       37.77      2.45 o
   8  -4   2      114.99      130.47      9.06 o
   9  -4   2       24.14       29.50      3.33 o
  10  -4   2        4.13        6.47      4.50 o
 -10  -3   2        6.57       10.97      2.52 o
  -9  -3   2        0.47        0.45      1.33 o
  -8  -3   2       33.00       45.54      2.44 o
  -7  -3   2       10.64        9.44      1.07 o
  -6  -3   2        4.74        5.04      0.84 o
  -5  -3   2      229.25      229.26      3.67 o
  -4  -3   2      326.65      326.54      4.13 o
  -3  -3   2     1163.74     1175.23     12.29 o
  -2  -3   2      156.78      159.44      2.09 o
  -1  -3   2      680.53      716.65      8.64 o
   0  -3   2        0.40        0.14      0.43 o
   1  -3   2      692.79      727.33     10.31 o
   2  -3   2      231.15      215.05      3.62 o
   3  -3   2     1053.15     1059.26     12.90 o
   4  -3   2      119.44      119.91      2.59 o
   5  -3   2      455.95      446.24      7.15 o
   6  -3   2       29.07       33.24      2.02 o
   7  -3   2        3.66       -0.41      1.20 o
   8  -3   2       46.42       39.83      2.94 o
   9  -3   2        4.06        0.72      2.24 o
  10  -3   2        0.87       -0.20      2.08 o
  11  -3   2       18.78       16.27      5.71 o
 -11  -2   2       21.20       24.04      6.23 o
 -10  -2   2        1.26        0.26      1.40 o
  -9  -2   2       19.29       23.28      1.97 o
  -8  -2   2       62.69       54.93      2.40 o
  -7  -2   2       54.19       54.76      2.53 o
  -6  -2   2        9.17        8.69      0.97 o
  -5  -2   2      175.86      174.89      3.01 o
  -4  -2   2      314.45      326.90      4.06 o
  -3  -2   2      198.20      197.69      4.46 o
  -2  -2   2     1440.95     1432.57     18.26 o
  -1  -2   2      543.58      558.38      8.07 o
   0  -2   2     3165.35     3424.66     41.12 o
   1  -2   2      430.20      461.12      6.17 o
   2  -2   2     1513.53     1507.54     30.10 o
   3  -2   2      617.03      619.07      8.79 o
   4  -2   2      598.29      602.53     10.73 o
   5  -2   2       65.68       62.58      1.98 o
   6  -2   2        6.08        5.13      1.03 o
   7  -2   2       96.08       86.82      2.82 o
   8  -2   2       22.14       19.25      3.27 o
   9  -2   2       29.89       29.08      3.20 o
  10  -2   2        2.11        6.44      2.34 o
  11  -2   2       26.73       32.77      5.09 o
 -11  -1   2       12.09       16.94      6.75 o
 -10  -1   2        6.99        7.63      1.61 o
  -9  -1   2       34.62       40.02      3.87 o
  -8  -1   2        1.03       -0.54      0.96 o
  -7  -1   2       44.31       40.90      1.74 o
  -6  -1   2        6.20        4.27      0.85 o
  -5  -1   2       43.60       40.98      1.53 o
  -4  -1   2      360.71      377.78      4.54 o
  -3  -1   2     1581.93     1535.71     16.02 o
  -2  -1   2      125.30      112.68      2.96 o
  -1  -1   2     2437.43     2393.37     35.61 o
   0  -1   2     3974.75     4343.61     49.05 o
   1  -1   2     2830.47     2780.86     31.45 o
   2  -1   2      172.96      165.59      2.54 o
   3  -1   2     1279.48     1246.27     15.48 o
   4  -1   2      119.40      125.97      2.46 o
   5  -1   2        7.55        3.65      0.70 o
   6  -1   2       38.89       34.61      1.94 o
   7  -1   2       26.83       29.79      2.15 o
   8  -1   2       53.92       44.04      4.80 o
   9  -1   2       20.91       24.47      4.72 o
  10  -1   2       15.97       13.21      2.99 o
  11  -1   2        8.53       11.91      3.05 o
 -11   0   2       21.16       27.84      4.10 o
 -10   0   2       20.98       24.46      2.44 o
  -9   0   2        5.03        6.78      1.44 o
  -8   0   2       61.46       56.46      2.23 o
  -7   0   2      152.36      141.61      3.25 o
  -6   0   2       63.43       63.64      2.04 o
  -5   0   2       80.05       70.16      1.64 o
  -4   0   2      184.21      179.19      2.44 o
  -3   0   2     2056.54     1993.42     19.48 o
  -2   0   2      435.41      386.33      8.07 o
  -1   0   2      279.58      256.79      3.67 o
   0   0   2     1181.96     1305.22     13.98 o
   1   0   2      144.14      141.37      7.17 o
   2   0   2      453.10      429.46      7.47 o
   3   0   2     2177.40     2166.46     26.22 o
   4   0   2      219.72      206.61      3.36 o
   5   0   2       71.13       66.51      2.22 o
   6   0   2        9.98       12.57      1.28 o
   7   0   2      166.57      158.63      4.03 o
   8   0   2       63.67       54.78      2.76 o
   9   0   2        8.10        7.43      2.08 o
  10   0   2       10.86        9.31      2.58 o
  11   0   2       25.73       29.37      3.94 o
 -11   1   2       11.88       19.92      3.79 o
 -10   1   2       13.47       15.29      2.05 o
  -9   1   2       17.60       16.91      1.75 o
  -8   1   2       43.53       46.27      2.05 o
  -7   1   2       50.33       51.30      2.03 o
  -6   1   2       84.52       78.87      2.24 o
  -5   1   2      743.06      712.63      8.01 o
  -4   1   2      252.41      226.68      3.08 o
  -3   1   2      647.20      602.93      6.41 o
  -2   1   2       93.68       90.35      1.84 o
  -1   1   2     3537.99     3606.48     40.72 o
   0   1   2     2129.78     2171.81     24.33 o
   1   1   2     3485.27     3600.16     44.65 o
   2   1   2       82.80       78.54      1.77 o
   3   1   2      546.75      513.59      7.49 o
   4   1   2      231.43      213.48      3.29 o
   5   1   2     1268.57     1192.07     16.70 o
   6   1   2      182.47      169.71      3.85 o
   7   1   2       39.20       37.25      2.06 o
   8   1   2       15.00       14.14      2.24 o
   9   1   2       17.76       14.24      2.21 o
  10   1   2       13.61       16.87      2.56 o
  11   1   2       33.56       56.83     10.77 o
 -11   2   2       55.18       79.10      5.81 o
 -10   2   2        2.65        2.55      1.64 o
  -9   2   2       15.02       17.99      2.05 o
  -8   2   2       19.55       18.63      1.51 o
  -7   2   2      115.72      103.55      3.66 o
  -6   2   2      254.04      223.64      7.44 o
  -5   2   2     1063.69      977.39     11.38 o
  -4   2   2       56.23       55.38      1.48 o
  -3   2   2     1501.67     1527.83     16.98 o
  -2   2   2     2611.30     2726.08     26.16 o
  -1   2   2      170.23      181.28      2.88 o
   0   2   2     1809.47     1853.71     18.48 o
   1   2   2      202.93      218.68      3.70 o
   2   2   2     2620.94     2714.43     39.92 o
   3   2   2     1720.80     1769.99     20.22 o
   4   2   2       21.20       22.98      1.00 o
   5   2   2      552.95      509.48      8.09 o
   6   2   2      112.07       97.50      2.92 o
   7   2   2       89.65       82.58      3.26 o
   8   2   2       72.74       75.62      3.77 o
   9   2   2       50.98       53.00      3.50 o
  10   2   2       12.81       19.14      2.72 o
 -10   3   2       20.29       24.36      3.99 o
  -9   3   2      109.01      124.19      4.38 o
  -8   3   2      128.02      129.68      4.27 o
  -7   3   2       22.79       22.61      1.50 o
  -6   3   2       50.06       45.51      1.84 o
  -5   3   2      595.64      546.04      6.55 o
  -4   3   2       17.33       16.70      0.81 o
  -3   3   2     1093.64     1118.95     10.99 o
  -2   3   2     1407.79     1465.63     16.31 o
  -1   3   2      652.66      681.56      8.55 o
   0   3   2        0.24        0.84      0.39 o
   1   3   2      805.64      829.82     10.25 o
   2   3   2     1473.72     1561.37     20.02 o
   3   3   2      689.67      749.73      9.44 o
   4   3   2       46.95       42.46      1.34 o
   5   3   2      513.91      471.42      8.58 o
   6   3   2      190.63      181.30      4.70 o
   7   3   2        9.79       10.96      1.70 o
   8   3   2       49.82       55.18      3.95 o
   9   3   2      106.38      110.65      4.85 o
  10   3   2       30.17       35.56      4.27 o
 -10   4   2       36.47       43.74      3.82 o
  -9   4   2       37.40       44.39      3.40 o
  -8   4   2        8.69       12.11      2.90 o
  -7   4   2       82.14       86.81      2.95 o
  -6   4   2      184.12      174.83      3.48 o
  -5   4   2       10.69       10.20      0.86 o
  -4   4   2      226.79      201.93      2.58 o
  -3   4   2      317.36      356.19      3.64 o
  -2   4   2     1135.78     1247.47     11.13 o
  -1   4   2      894.99      964.70      9.72 o
   0   4   2       33.93       38.02      0.86 o
   1   4   2      799.45      908.24     10.43 o
   2   4   2      925.78     1043.55     12.89 o
   3   4   2      297.48      322.41      4.81 o
   4   4   2      294.89      278.75      4.05 o
   5   4   2      153.46      146.38      4.06 o
   6   4   2       38.01       37.54      2.39 o
   7   4   2      120.25      133.36      5.66 o
   8   4   2       54.32       58.28      3.62 o
   9   4   2        3.33        5.55      2.09 o
  10   4   2       26.59       32.49      4.09 o
 -10   5   2       24.96       38.83      2.95 o
  -9   5   2        8.45        8.91      1.75 o
  -8   5   2       51.98       57.96      4.12 o
  -7   5   2       59.06       62.11      2.74 o
  -6   5   2       97.74       90.10      2.30 o
  -5   5   2      315.87      322.53      4.23 o
  -4   5   2      114.25      115.49      1.95 o
  -3   5   2       15.64       17.10      0.81 o
  -2   5   2      204.12      204.34      2.58 o
  -1   5   2      101.17      108.75      1.58 o
   0   5   2      244.66      268.35      2.81 o
   1   5   2      102.35      109.26      1.69 o
   2   5   2      137.09      137.88      2.46 o
   3   5   2        9.22       11.25      1.02 o
   4   5   2       78.22       85.78      2.10 o
   5   5   2      158.43      170.85      4.66 o
   6   5   2      201.73      198.30      5.94 o
   7   5   2       76.79       85.84      4.10 o
   8   5   2       17.98       12.29      2.41 o
   9   5   2        3.75        4.36      2.11 o
  10   5   2       18.46       25.27      4.22 o
  -9   6   2        3.70        3.30      1.80 o
  -8   6   2       29.21       31.48      2.11 o
  -7   6   2      196.41      196.37      4.37 o
  -6   6   2      153.01      161.29      3.33 o
  -5   6   2       10.07       10.92      1.05 o
  -4   6   2       34.43       35.23      1.32 o
  -3   6   2       78.68       74.83      1.55 o
  -2   6   2       65.49       61.91      1.33 o
  -1   6   2      188.43      195.18      2.39 o
   0   6   2      127.71      111.60      1.69 o
   1   6   2      172.44      184.35      2.69 o
   2   6   2       80.03       75.44      1.88 o
   3   6   2       72.66       65.16      2.27 o
   4   6   2       37.17       35.31      1.60 o
   5   6   2        3.51        2.45      1.12 o
   6   6   2       57.57       53.75      3.41 o
   7   6   2      143.94      140.67     12.66 o
   8   6   2       17.85       18.61      2.76 o
   9   6   2       32.25       28.80      4.18 o
  -9   7   2       51.69       61.70      6.28 o
  -8   7   2       21.69       24.95      3.81 o
  -7   7   2       14.20       14.84      2.11 o
  -6   7   2       22.46       21.10      2.01 o
  -5   7   2       34.09       26.43      1.46 o
  -4   7   2      128.99      132.87      2.57 o
  -3   7   2       11.76        8.02      0.98 o
  -2   7   2      113.21      114.72      2.17 o
  -1   7   2       40.85       42.76      1.20 o
   0   7   2        6.02        3.90      0.86 o
   1   7   2       25.08       29.33      1.16 o
   2   7   2       93.62       92.65      2.24 o
   3   7   2       13.96        9.44      1.32 o
   4   7   2      138.27      147.77      3.40 o
   5   7   2       65.16       51.15      2.52 o
   6   7   2       16.99       17.70      2.57 o
   7   7   2        5.58        6.27      2.40 o
   8   7   2       25.88       26.60      3.95 o
   9   7   2       82.19       88.24      9.46 o
  -8   8   2       12.82       13.25      2.66 o
  -7   8   2        8.42        8.36      1.88 o
  -6   8   2       20.31       20.68      2.15 o
  -5   8   2       11.03        8.30      1.36 o
  -4   8   2       93.39       91.71      2.76 o
  -3   8   2       29.02       33.74      1.68 o
  -2   8   2       97.41      101.01      2.41 o
  -1   8   2      204.33      201.72      3.43 o
   0   8   2       83.54       86.56      1.88 o
   1   8   2      203.97      199.69      2.88 o
   2   8   2      114.71      120.16      2.70 o
   3   8   2       10.88       15.17      1.46 o
   4   8   2       81.70       79.03      2.88 o
   5   8   2        0.86        0.46      1.37 o
   6   8   2       55.92       52.37      3.82 o
   7   8   2       50.80       52.84      4.06 o
   8   8   2        5.74       10.69      3.51 o
  -8   9   2       27.55       37.31      7.07 o
  -7   9   2       26.92       23.32      3.27 o
  -6   9   2      145.94      147.32      4.69 o
  -5   9   2       36.61       28.46      2.01 o
  -4   9   2       59.48       59.36      2.45 o
  -3   9   2      162.99      155.59      3.61 o
  -2   9   2       57.63       58.98      2.30 o
  -1   9   2       78.24       72.83      2.71 o
   0   9   2       23.02       27.40      1.83 o
   1   9   2       60.52       54.86      2.00 o
   2   9   2       69.13       71.49      2.74 o
   3   9   2      179.13      167.83      3.60 o
   4   9   2       58.05       51.72      2.62 o
   5   9   2       18.89       15.42      2.22 o
   6   9   2      120.66      116.22      5.91 o
   7   9   2        2.06        3.29      3.20 o
  -7  10   2       81.90       85.50      5.73 o
  -6  10   2       19.82       21.85      3.77 o
  -5  10   2       25.08       24.12      2.44 o
  -4  10   2       68.25       65.27      2.85 o
  -3  10   2       71.09       78.22      3.06 o
  -2  10   2       24.92       21.61      1.83 o
  -1  10   2      118.49      127.45      3.63 o
   0  10   2        5.95        5.19      1.45 o
   1  10   2      136.26      139.76      4.53 o
   2  10   2       15.76       15.73      1.72 o
   3  10   2       48.95       57.74      2.46 o
   4  10   2       67.39       67.65      3.95 o
   5  10   2       15.48       14.02      2.22 o
   6  10   2        4.47        2.57      2.84 o
  -5  11   2        6.34       10.31      2.69 o
  -4  11   2       36.43       35.08      2.66 o
  -3  11   2       85.61       93.99      3.36 o
  -2  11   2       18.56       19.50      2.16 o
  -1  11   2        9.92        4.20      1.64 o
   0  11   2       20.92       23.73      2.57 o
   1  11   2        6.55        4.33      1.96 o
   2  11   2       25.66       25.09      2.67 o
   3  11   2      112.58      112.46      6.44 o
   4  11   2       21.91       19.58      2.75 o
   5  11   2       29.17       27.66      4.28 o
  -4  12   2       19.75       17.83      4.97 o
  -3  12   2       52.41       48.08      3.05 o
  -2  12   2       30.37       29.33      2.47 o
  -1  12   2        1.94       -0.49      2.03 o
   0  12   2       23.07       18.83      2.64 o
   1  12   2        0.64        0.20      2.09 o
   2  12   2       31.51       28.40      2.93 o
   3  12   2       35.84       34.50      3.96 o
  -2 -13   3       57.60       57.53      4.00 o
  -1 -13   3       65.70       68.09      4.13 o
   0 -13   3        0.38       -0.11      1.59 o
   1 -13   3       68.22       73.17      3.55 o
   2 -13   3       53.87       48.77      3.28 o
   3 -13   3       10.29        8.54      2.27 o
  -4 -12   3       79.16       76.41      4.37 o
  -3 -12   3       49.92       50.81      3.58 o
  -2 -12   3        1.15        0.79      1.52 o
  -1 -12   3       28.74       27.43      2.15 o
   0 -12   3       10.98       11.49      1.69 o
   1 -12   3       35.28       35.93      2.58 o
   2 -12   3       11.33       10.61      2.38 o
   3 -12   3       67.15       69.25      4.56 o
   4 -12   3       54.16       56.33      3.09 o
   5 -12   3       17.45       21.76      3.12 o
  -6 -11   3       30.92       27.92      3.20 o
  -5 -11   3       31.69       38.82      2.98 o
  -4 -11   3       19.51       16.38      2.60 o
  -3 -11   3       16.17       15.85      1.87 o
  -2 -11   3       47.68       42.81      2.15 o
  -1 -11   3      124.01      123.49      3.17 o
   0 -11   3       67.88       82.30      3.04 o
   1 -11   3      129.23      130.59      3.63 o
   2 -11   3       34.02       37.02      2.61 o
   3 -11   3        9.89       11.90      1.97 o
   4 -11   3       53.35       44.62      2.66 o
   5 -11   3       37.17       38.93      2.58 o
   6 -11   3       50.12       52.45      3.28 o
  -7 -10   3       12.97       11.13      2.68 o
  -6 -10   3       21.24       20.95      2.50 o
  -5 -10   3       30.83       26.85      2.53 o
  -4 -10   3       46.39       45.77      2.79 o
  -3 -10   3       50.33       48.79      2.27 o
  -2 -10   3      258.61      276.16      5.02 o
  -1 -10   3       55.74       50.74      2.33 o
   0 -10   3       70.78       74.40      2.73 o
   1 -10   3       42.19       45.73      2.19 o
   2 -10   3      392.88      395.78     10.92 o
   3 -10   3       31.97       31.64      2.11 o
   4 -10   3       29.27       30.97      2.11 o
   5 -10   3        9.82       11.27      1.68 o
   6 -10   3       63.66       62.84      2.78 o
   7 -10   3        1.31        1.10      1.41 o
  -8  -9   3       21.65       19.98      2.78 o
  -7  -9   3       12.22       10.13      3.55 o
  -6  -9   3       77.22       83.17      4.06 o
  -5  -9   3       53.08       46.68      2.79 o
  -4  -9   3        0.16       -0.39      1.16 o
  -3  -9   3        2.94        2.81      1.11 o
  -2  -9   3      896.16      886.66     10.21 o
  -1  -9   3       15.63       19.46      1.67 o
   0  -9   3      304.22      313.88      5.26 o
   1  -9   3       14.60       17.49      1.26 o
   2  -9   3      843.07      840.66     11.34 o
   3  -9   3       10.90       10.68      1.33 o
   4  -9   3       22.50       25.11      1.76 o
   5  -9   3       63.02       54.89      2.53 o
   6  -9   3        8.82        8.77      1.63 o
   7  -9   3       42.51       41.30      3.18 o
   8  -9   3        9.12        6.57      3.57 o
  -8  -8   3       15.34       14.79      2.51 o
  -7  -8   3       24.90       22.13      2.38 o
  -6  -8   3       74.12       73.91      3.30 o
  -5  -8   3        2.96        0.49      1.08 o
  -4  -8   3      354.12      334.66      6.79 o
  -3  -8   3       96.10       94.77      2.33 o
  -2  -8   3      116.62      115.96      2.50 o
  -1  -8   3      125.78      134.28      2.62 o
   0  -8   3      204.70      216.94      3.27 o
   1  -8   3      141.24      142.78      2.69 o
   2  -8   3       46.89       52.83      2.05 o
   3  -8   3      117.44      109.85      2.70 o
   4  -8   3      291.94      274.65      4.75 o
   5  -8   3       20.32       16.64      1.65 o
   6  -8   3       95.00       87.64      3.28 o
   7  -8   3       13.92        8.48      2.63 o
   8  -8   3       37.13       32.82      3.31 o
   9  -8   3       64.15       59.37      4.30 o
  -9  -7   3       30.29       28.98      2.90 o
  -8  -7   3       34.27       35.47      2.67 o
  -7  -7   3       13.49       10.60      1.84 o
  -6  -7   3       19.35       18.93      1.71 o
  -5  -7   3       42.05       37.76      1.67 o
  -4  -7   3       73.79       76.58      2.44 o
  -3  -7   3       12.81       14.65      1.25 o
  -2  -7   3      179.47      181.78      2.86 o
  -1  -7   3       80.87       78.86      1.71 o
   0  -7   3       25.83       29.55      1.08 o
   1  -7   3       56.33       59.93      1.62 o
   2  -7   3      211.54      198.59      3.53 o
   3  -7   3       54.51       52.73      1.71 o
   4  -7   3      297.72      268.69      5.62 o
   5  -7   3       20.89       17.50      1.44 o
   6  -7   3       66.81       65.81      3.85 o
   7  -7   3       18.82       18.90      2.47 o
   8  -7   3        7.96        6.76      2.12 o
   9  -7   3        2.11        3.93      2.16 o
  -9  -6   3       23.68       28.70      5.71 o
  -8  -6   3        4.54        6.93      1.82 o
  -7  -6   3       16.98       15.72      1.73 o
  -6  -6   3       85.47       89.31      2.76 o
  -5  -6   3       13.70       15.05      1.21 o
  -4  -6   3      678.37      631.85      7.93 o
  -3  -6   3      177.25      176.64      2.62 o
  -2  -6   3      116.72      110.89      2.03 o
  -1  -6   3       95.97       89.17      1.76 o
   0  -6   3        3.79        4.63      0.62 o
   1  -6   3      101.39       90.64      1.62 o
   2  -6   3       73.02       69.15      1.82 o
   3  -6   3      132.90      125.97      2.59 o
   4  -6   3      502.29      482.51      7.07 o
   5  -6   3       42.19       38.72      1.71 o
   6  -6   3       83.26       81.14      3.02 o
   7  -6   3       10.59       12.11      3.54 o
   8  -6   3        4.05        7.01      2.48 o
   9  -6   3       47.23       54.66      4.49 o
  10  -6   3        9.69        6.93      3.10 o
 -10  -5   3        6.02        8.89      3.27 o
  -9  -5   3       12.66       13.88      2.00 o
  -8  -5   3       18.19       19.94      1.89 o
  -7  -5   3        1.97        2.21      1.14 o
  -6  -5   3      183.99      160.42      4.07 o
  -5  -5   3       37.69       35.22      1.39 o
  -4  -5   3      186.15      184.91      2.64 o
  -3  -5   3       35.16       36.74      1.08 o
  -2  -5   3       24.47       25.44      1.00 o
  -1  -5   3       85.59       89.01      1.74 o
   0  -5   3        8.28       10.29      0.66 o
   1  -5   3      108.11      101.80      1.95 o
   2  -5   3       16.26       15.64      0.94 o
   3  -5   3       91.19       84.84      2.07 o
   4  -5   3      224.22      206.90      3.61 o
   5  -5   3       82.57       79.09      2.96 o
   6  -5   3      203.20      192.13      5.05 o
   7  -5   3       11.84       10.32      1.94 o
   8  -5   3       66.06       80.23      4.66 o
   9  -5   3        9.54       14.49      2.90 o
  10  -5   3       28.81       37.14      6.29 o
 -10  -4   3       10.56       11.35      2.22 o
  -9  -4   3       36.19       37.89      2.56 o
  -8  -4   3       78.17       97.59      4.07 o
  -7  -4   3       11.25        8.92      1.16 o
  -6  -4   3      268.61      266.53      4.01 o
  -5  -4   3      326.93      330.76      4.45 o
  -4  -4   3       38.13       45.58      1.32 o
  -3  -4   3      532.65      503.48      5.56 o
  -2  -4   3      200.14      215.58      2.66 o
  -1  -4   3      344.41      417.55      4.62 o
   0  -4   3     1972.12     2206.15     24.45 o
   1  -4   3      502.62      567.82      6.81 o
   2  -4   3      309.82      310.03      4.48 o
   3  -4   3      442.13      401.28      5.57 o
   4  -4   3       22.38       23.49      1.57 o
   5  -4   3      336.09      333.09      6.70 o
   6  -4   3      261.98      256.94      5.82 o
   7  -4   3       19.45       18.70      1.89 o
   8  -4   3       32.29       35.87      3.20 o
   9  -4   3       20.08       27.98      3.22 o
  10  -4   3       13.95       21.28      3.23 o
 -10  -3   3       53.07       60.37      3.13 o
  -9  -3   3       33.90       36.46      3.44 o
  -8  -3   3        3.99        2.71      1.10 o
  -7  -3   3      100.09       98.00      2.83 o
  -6  -3   3       84.12       85.47      2.27 o
  -5  -3   3       23.10       31.52      1.23 o
  -4  -3   3      586.51      587.33      6.38 o
  -3  -3   3      258.91      287.96      3.73 o
  -2  -3   3      843.00      896.05      9.57 o
  -1  -3   3     4396.31     4755.70     51.94 o
   0  -3   3       65.28       78.45      1.53 o
   1  -3   3     4415.56     4758.80     56.71 o
   2  -3   3      886.53      916.39     12.53 o
   3  -3   3      595.12      624.24      8.30 o
   4  -3   3      871.30      882.26     12.46 o
   5  -3   3        0.69       -0.37      0.68 o
   6  -3   3      115.90      110.03      3.41 o
   7  -3   3      190.04      198.71      5.11 o
   8  -3   3       28.51       28.83      4.95 o
   9  -3   3       20.40       17.02      2.79 o
  10  -3   3       23.13       31.89      6.73 o
 -10  -2   3       35.94       36.89      3.96 o
  -9  -2   3        4.04        5.18      1.28 o
  -8  -2   3       63.79       54.50      2.16 o
  -7  -2   3      151.09      156.31      3.53 o
  -6  -2   3      108.32      110.35      2.77 o
  -5  -2   3        6.40        7.21      1.16 o
  -4  -2   3      409.28      419.74      4.82 o
  -3  -2   3      430.77      438.06      4.89 o
  -2  -2   3      854.67      832.81      9.08 o
  -1  -2   3     1591.35     1684.35     16.83 o
   0  -2   3     2064.33     2290.11     24.16 o
   1  -2   3     1507.13     1590.19     17.35 o
   2  -2   3      702.71      716.09      7.90 o
   3  -2   3      301.48      311.17      4.33 o
   4  -2   3       78.33       85.65      1.89 o
   5  -2   3       29.28       27.66      1.38 o
   6  -2   3       10.06       12.07      1.22 o
   7  -2   3       51.02       53.38      2.59 o
   8  -2   3       93.76       88.27      3.90 o
   9  -2   3       98.50       92.49      4.85 o
  10  -2   3       96.80      117.74      5.86 o
  11  -2   3       64.41       77.73      8.83 o
 -11  -1   3       67.68       78.46      5.88 o
 -10  -1   3       53.37       67.38      2.66 o
  -9  -1   3       93.82      103.06      3.37 o
  -8  -1   3      207.96      194.94      4.20 o
  -7  -1   3        1.72        1.27      0.99 o
  -6  -1   3       73.96       72.23      2.89 o
  -5  -1   3       87.91       75.03      1.71 o
  -4  -1   3      527.91      521.86      5.71 o
  -3  -1   3     1481.64     1437.72     14.21 o
  -2  -1   3      407.76      376.23      5.78 o
  -1  -1   3      795.81      820.07     16.30 o
   0  -1   3      186.28      198.16      2.50 o
   1  -1   3      677.18      719.60     12.74 o
   2  -1   3      406.56      394.38      6.03 o
   3  -1   3     1385.89     1372.66     19.21 o
   4  -1   3      594.64      575.17      7.75 o
   5  -1   3       43.75       36.45      1.45 o
   6  -1   3       36.57       35.93      1.84 o
   7  -1   3        5.04        3.05      1.25 o
   8  -1   3      140.67      125.13      4.65 o
   9  -1   3       17.22       18.63      3.61 o
  10  -1   3       10.83        8.80      2.65 o
  11  -1   3        4.66       13.53      3.24 o
 -11   0   3       48.95       65.55      2.84 o
 -10   0   3       50.30       54.79      2.90 o
  -9   0   3       48.20       57.00      2.79 o
  -8   0   3       10.92       10.61      2.38 o
  -7   0   3        1.45        1.81      0.99 o
  -6   0   3      163.82      147.80      2.75 o
  -5   0   3      214.82      211.96      3.09 o
  -4   0   3        3.30        1.80      0.54 o
  -3   0   3        7.50        6.35      0.83 o
  -2   0   3     1080.44     1006.52     14.14 o
  -1   0   3      144.24      159.42      2.85 o
   0   0   3       84.69       91.82      1.46 o
   1   0   3      176.81      193.37      2.81 o
   2   0   3     1250.12     1231.74     17.58 o
   3   0   3       91.91       86.72      2.14 o
   4   0   3       48.80       53.33      1.36 o
   5   0   3      319.97      304.57      4.74 o
   6   0   3      292.49      271.29      4.80 o
   7   0   3       36.16       40.83      2.28 o
   8   0   3      163.96      167.34      5.22 o
   9   0   3       59.44       62.40      3.44 o
  10   0   3       53.31       67.57      8.49 o
  11   0   3       42.58       55.60      4.75 o
 -11   1   3       10.60       20.96      2.90 o
 -10   1   3       20.08       25.08      2.51 o
  -9   1   3        7.79       10.67      1.69 o
  -8   1   3      306.35      311.16      5.65 o
  -7   1   3       81.16       75.64      2.44 o
  -6   1   3        4.37        6.05      0.91 o
  -5   1   3      116.60      111.42      2.01 o
  -4   1   3      351.40      314.14      3.82 o
  -3   1   3      144.72      120.35      1.87 o
  -2   1   3      804.93      818.54     10.44 o
  -1   1   3       16.30       20.67      0.81 o
   0   1   3        0.25        0.87      0.41 o
   1   1   3       10.50       14.41      0.91 o
   2   1   3      493.42      525.79     10.36 o
   3   1   3      132.17      123.19      3.18 o
   4   1   3      391.20      362.32      4.40 o
   5   1   3      180.41      187.73      3.43 o
   6   1   3      301.34      301.43      5.65 o
   7   1   3       66.99       64.25      2.79 o
   8   1   3       87.70       85.56      3.75 o
   9   1   3       17.67       20.54      2.44 o
  10   1   3        2.25        0.89      1.88 o
 -10   2   3        1.92        2.52      3.10 o
  -9   2   3       37.81       38.94      2.69 o
  -8   2   3       27.02       28.90      1.93 o
  -7   2   3       92.11       94.48      2.74 o
  -6   2   3     1755.13     1646.26     18.62 o
  -5   2   3     1116.90     1052.25     11.94 o
  -4   2   3      461.40      450.92      4.87 o
  -3   2   3       67.23       72.47      1.36 o
  -2   2   3      547.27      576.91      6.06 o
  -1   2   3      294.90      317.52      3.40 o
   0   2   3      659.94      716.17      7.06 o
   1   2   3      337.67      357.62      4.33 o
   2   2   3      584.91      614.70      8.01 o
   3   2   3       25.70       30.17      1.03 o
   4   2   3      567.59      586.89      9.64 o
   5   2   3     1208.22     1107.09     15.76 o
   6   2   3     1400.33     1318.59     20.63 o
   7   2   3      123.65      125.04      3.95 o
   8   2   3      124.18      140.61      4.98 o
   9   2   3       33.62       41.18      3.55 o
  10   2   3        8.03        9.62      2.34 o
 -10   3   3       14.85       14.70      2.54 o
  -9   3   3       53.52       62.77      3.38 o
  -8   3   3      129.31      139.56      4.59 o
  -7   3   3      208.86      210.39      5.11 o
  -6   3   3      120.23      116.98      4.04 o
  -5   3   3      551.30      513.95      5.86 o
  -4   3   3      543.81      549.56      5.75 o
  -3   3   3      917.33      956.19      9.15 o
  -2   3   3       60.06       80.20      1.56 o
  -1   3   3       45.07       50.11      1.12 o
   0   3   3       56.57       60.37      1.19 o
   1   3   3       30.20       36.64      1.12 o
   2   3   3      241.15      253.19      3.72 o
   3   3   3     1131.90     1152.98     15.82 o
   4   3   3      395.88      396.87      6.46 o
   5   3   3      605.62      578.19     10.13 o
   6   3   3      296.44      295.61      6.81 o
   7   3   3      178.97      171.30      5.34 o
   8   3   3       97.08      101.50      4.36 o
   9   3   3       61.14       76.94      4.22 o
  10   3   3       13.31       16.78      2.77 o
 -10   4   3        9.08       13.53      5.22 o
  -9   4   3       76.93       99.78      4.04 o
  -8   4   3       53.87       63.50      2.82 o
  -7   4   3       71.26       74.55      2.52 o
  -6   4   3      914.31      858.56      9.29 o
  -5   4   3      432.60      399.49      4.65 o
  -4   4   3      123.87      129.40      2.02 o
  -3   4   3      189.72      175.83      2.34 o
  -2   4   3      979.97     1079.04      9.70 o
  -1   4   3      671.77      712.75      6.74 o
   0   4   3       13.31       18.68      0.67 o
   1   4   3      723.75      784.03      8.24 o
   2   4   3      711.70      809.65     10.27 o
   3   4   3       32.54       30.70      2.22 o
   4   4   3       60.90       67.80      2.29 o
   5   4   3      148.64      142.44      7.27 o
   6   4   3      738.58      661.76     11.84 o
   7   4   3       86.48       87.85      3.98 o
   8   4   3       14.66       17.89      2.44 o
   9   4   3       44.42       47.59      3.64 o
  10   4   3       20.24       36.55     10.40 o
 -10   5   3       25.64       34.98      5.86 o
  -9   5   3       58.36       55.40      5.78 o
  -8   5   3       45.15       49.77      2.99 o
  -7   5   3       84.87       90.78      4.90 o
  -6   5   3      191.34      186.81      3.93 o
  -5   5   3       80.44       72.01      1.88 o
  -4   5   3       21.15       22.80      1.06 o
  -3   5   3      120.50      116.89      1.86 o
  -2   5   3       40.83       39.22      1.16 o
  -1   5   3       70.28       75.88      1.33 o
   0   5   3     1566.33     1663.13     14.06 o
   1   5   3       59.47       65.38      1.40 o
   2   5   3       79.79       75.88      2.05 o
   3   5   3       67.58       65.88      2.09 o
   4   5   3       31.79       37.65      1.93 o
   5   5   3      119.30       98.86      3.11 o
   6   5   3       42.59       37.90      3.10 o
   7   5   3       42.12       41.93      3.17 o
   8   5   3       63.67       63.61      4.81 o
   9   5   3       83.67       86.44      5.70 o
  -9   6   3       45.92       53.02      3.86 o
  -8   6   3       22.61       22.49      2.82 o
  -7   6   3        1.67        0.17      1.53 o
  -6   6   3       10.45       10.06      1.23 o
  -5   6   3       16.10       11.93      1.21 o
  -4   6   3       25.86       29.57      1.45 o
  -3   6   3      139.87      130.81      2.67 o
  -2   6   3       22.99       23.47      0.93 o
  -1   6   3      162.07      185.51      2.55 o
   0   6   3       11.88        8.08      0.69 o
   1   6   3      135.30      157.68      2.56 o
   2   6   3       41.81       38.64      1.53 o
   3   6   3      186.55      160.24      4.67 o
   4   6   3       17.07       18.95      1.37 o
   5   6   3       10.57       10.66      1.63 o
   6   6   3       32.86       30.99      2.82 o
   7   6   3        7.38       10.40      2.34 o
   8   6   3        8.11       11.45      3.98 o
   9   6   3        2.67        5.49      2.99 o
  -9   7   3       28.01       29.80      3.31 o
  -8   7   3       51.54       62.79      4.36 o
  -7   7   3       13.18       14.22      2.42 o
  -6   7   3       17.90       15.65      1.60 o
  -5   7   3       13.36       13.30      1.38 o
  -4   7   3       54.68       56.34      2.09 o
  -3   7   3       64.78       54.41      1.85 o
  -2   7   3       31.50       39.76      1.35 o
  -1   7   3      438.83      464.39      5.32 o
   0   7   3      577.99      646.35      6.52 o
   1   7   3      516.93      522.68      5.89 o
   2   7   3       14.82       20.29      1.30 o
   3   7   3       32.89       27.55      1.65 o
   4   7   3       55.03       50.34      2.27 o
   5   7   3       26.93       33.70      3.59 o
   6   7   3        8.33        6.53      2.15 o
   7   7   3        8.52        6.23      2.16 o
   8   7   3       33.19       34.54      4.27 o
  -8   8   3        3.53        0.05      2.11 o
  -7   8   3        0.38       -1.73      1.73 o
  -6   8   3       11.49        9.74      3.60 o
  -5   8   3       72.21       81.18      3.01 o
  -4   8   3       14.96        9.85      1.33 o
  -3   8   3        6.34        5.57      1.11 o
  -2   8   3       93.40       96.47      2.78 o
  -1   8   3       99.58      111.68      2.39 o
   0   8   3      216.81      228.08      3.31 o
   1   8   3       72.57       84.00      2.20 o
   2   8   3      100.87      108.44      2.57 o
   3   8   3       12.85        9.66      1.47 o
   4   8   3        8.17        6.87      1.43 o
   5   8   3       57.11       60.67      5.58 o
   6   8   3        4.37        1.14      2.47 o
   7   8   3       15.09       17.44      5.73 o
   8   8   3       36.23       36.68      4.75 o
  -7   9   3       23.94       25.35      2.90 o
  -6   9   3        3.88        6.79      2.13 o
  -5   9   3       53.60       52.44      2.83 o
  -4   9   3      171.38      180.56      4.37 o
  -3   9   3       58.02       63.61      2.48 o
  -2   9   3      161.56      151.93      3.91 o
  -1   9   3      201.97      209.84      4.52 o
   0   9   3      127.68      130.31      4.21 o
   1   9   3      195.24      206.99      3.79 o
   2   9   3      202.24      186.97      3.59 o
   3   9   3       55.35       59.80      3.51 o
   4   9   3      161.67      152.35      4.54 o
   5   9   3       50.88       41.97      3.46 o
   6   9   3        5.59        6.17      2.46 o
   7   9   3        8.25        9.35      4.42 o
  -6  10   3       16.90       18.13      2.80 o
  -5  10   3       10.33       10.84      2.28 o
  -4  10   3        1.39        3.75      1.78 o
  -3  10   3       11.24       13.02      2.01 o
  -2  10   3      126.00      120.39      5.40 o
  -1  10   3        9.49        8.40      1.66 o
   0  10   3        0.24       -1.02      1.66 o
   1  10   3       17.43       18.48      3.17 o
   2  10   3      100.07      103.57      3.01 o
   3  10   3       13.68       13.77      1.89 o
   4  10   3       29.21       29.08      3.44 o
   5  10   3        6.43        4.74      2.07 o
   6  10   3       57.90       52.91      7.92 o
  -5  11   3       39.94       38.91      5.32 o
  -4  11   3       94.55       99.99      5.63 o
  -3  11   3        5.50        2.46      2.07 o
  -2  11   3       36.02       33.36      2.62 o
  -1  11   3       53.81       60.23      3.96 o
   0  11   3       10.56        9.17      2.15 o
   1  11   3       49.28       49.86      3.90 o
   2  11   3       40.95       36.77      3.27 o
   3  11   3       15.91       10.29      2.94 o
   4  11   3       69.33       73.76      5.56 o
  -3  12   3      173.90      210.83      9.97 o
  -2  12   3       18.20       14.71      5.82 o
  -1  12   3       21.10       19.52      3.35 o
   0  12   3        3.68        3.27      2.49 o
   1  12   3       18.05       15.05      2.62 o
   2  12   3       35.07       31.39      3.40 o
  -2 -13   4       23.04       21.16      2.24 o
  -1 -13   4       44.11       46.57      2.65 o
   0 -13   4        4.66        4.05      2.76 o
   1 -13   4       43.62       44.72      3.02 o
   2 -13   4       22.53       18.76      2.55 o
   3 -13   4       55.09       61.30      4.97 o
  -4 -12   4        7.74        8.65      2.59 o
  -3 -12   4       97.57       90.73      6.15 o
  -2 -12   4       72.95       73.22      2.74 o
  -1 -12   4       22.93       20.30      2.08 o
   0 -12   4       26.82       40.28      3.63 o
   1 -12   4       20.26       23.36      2.46 o
   2 -12   4       64.17       60.82      4.22 o
   3 -12   4       93.19       97.08      6.88 o
   4 -12   4       12.85       14.11      2.16 o
   5 -12   4        8.79       11.12      2.09 o
  -6 -11   4        2.72       -2.29      2.29 o
  -5 -11   4        1.68        0.97      2.19 o
  -4 -11   4        6.78        8.02      1.76 o
  -3 -11   4       11.18       10.55      1.96 o
  -2 -11   4       32.40       30.30      2.15 o
  -1 -11   4       54.29       55.55      2.61 o
   0 -11   4       28.11       28.97      2.07 o
   1 -11   4       47.35       51.02      2.92 o
   2 -11   4       47.51       52.48      3.28 o
   3 -11   4        1.81        1.85      1.57 o
   4 -11   4        7.59        5.64      1.59 o
   5 -11   4       13.68       14.63      2.13 o
   6 -11   4        3.43        1.22      1.58 o
  -7 -10   4        3.43        4.13      2.35 o
  -6 -10   4       14.80       13.02      2.30 o
  -5 -10   4       83.11       81.84      3.64 o
  -4 -10   4        1.70        3.35      1.35 o
  -3 -10   4       38.75       39.73      2.11 o
  -2 -10   4       33.59       35.33      1.99 o
  -1 -10   4       21.14       24.56      1.88 o
   0 -10   4       34.11       34.73      2.01 o
   1 -10   4       37.72       40.09      2.52 o
   2 -10   4       74.13       71.99      2.65 o
   3 -10   4       40.35       41.16      2.24 o
   4 -10   4        1.82       -1.23      1.23 o
   5 -10   4       92.87       88.95      3.51 o
   6 -10   4       18.91       15.68      1.80 o
   7 -10   4       16.52       12.95      2.28 o
  -8  -9   4       63.05       69.52      4.13 o
  -7  -9   4       23.93       26.21      2.83 o
  -6  -9   4       19.61       20.49      2.84 o
  -5  -9   4       21.26       14.72      1.70 o
  -4  -9   4        4.98        4.32      1.21 o
  -3  -9   4       36.43       36.21      1.90 o
  -2  -9   4      236.75      231.32      3.81 o
  -1  -9   4     1046.61     1061.82     13.63 o
   0  -9   4       40.44       37.34      1.62 o
   1  -9   4     1070.61     1077.81     13.19 o
   2  -9   4      186.55      189.44      3.74 o
   3  -9   4       24.57       27.15      1.72 o
   4  -9   4       30.99       30.09      3.67 o
   5  -9   4       20.77       19.60      1.74 o
   6  -9   4        0.82        2.91      2.38 o
   7  -9   4       33.49       31.26      3.15 o
   8  -9   4       48.26       52.25      4.02 o
  -8  -8   4        9.72        6.58      2.27 o
  -7  -8   4       98.85       95.29      3.90 o
  -6  -8   4       82.12       77.06      3.42 o
  -5  -8   4       89.96       84.13      2.63 o
  -4  -8   4      178.59      174.44      3.45 o
  -3  -8   4      296.96      294.52      4.37 o
  -2  -8   4       55.93       57.56      1.84 o
  -1  -8   4      536.56      543.15      6.03 o
   0  -8   4       52.31       48.29      1.65 o
   1  -8   4      460.95      470.73      6.57 o
   2  -8   4       71.79       69.46      2.18 o
   3  -8   4      527.26      492.45      8.93 o
   4  -8   4      208.51      190.61      3.76 o
   5  -8   4       88.91       77.36      2.70 o
   6  -8   4      182.62      168.63      5.67 o
   7  -8   4      105.69      107.77      4.79 o
   8  -8   4       45.86       43.92      3.61 o
   9  -8   4        0.89        3.52      2.22 o
  -9  -7   4       11.27       14.69      3.05 o
  -8  -7   4       56.67       65.00      3.94 o
  -7  -7   4       13.38       16.10      2.09 o
  -6  -7   4      116.93      115.90      3.78 o
  -5  -7   4       20.84       22.23      1.81 o
  -4  -7   4       75.91       69.30      2.15 o
  -3  -7   4      811.80      772.46      9.47 o
  -2  -7   4       16.22       14.37      0.99 o
  -1  -7   4       35.95       36.21      1.22 o
   0  -7   4       11.96       12.11      0.88 o
   1  -7   4       41.85       40.68      1.56 o
   2  -7   4        2.00        3.40      0.86 o
   3  -7   4      554.81      528.74      7.21 o
   4  -7   4        6.08        4.67      1.03 o
   5  -7   4       32.67       32.71      2.15 o
   6  -7   4       22.10       23.96      2.30 o
   7  -7   4        4.59        6.45      1.94 o
   8  -7   4       17.63       19.96      3.24 o
   9  -7   4       24.17       27.03      4.26 o
  -9  -6   4        8.52       12.03      2.88 o
  -8  -6   4        2.94        5.95      2.06 o
  -7  -6   4       30.36       31.03      2.14 o
  -6  -6   4      103.75      105.17      2.73 o
  -5  -6   4       27.81       27.16      1.47 o
  -4  -6   4      435.34      421.12      5.19 o
  -3  -6   4      459.49      471.76      5.53 o
  -2  -6   4      146.95      161.23      2.42 o
  -1  -6   4        3.76        5.47      0.65 o
   0  -6   4        3.85        5.05      0.70 o
   1  -6   4        6.48        4.83      0.64 o
   2  -6   4      161.23      163.82      2.86 o
   3  -6   4      707.32      685.22      9.87 o
   4  -6   4      584.92      549.56      8.96 o
   5  -6   4       29.69       26.25      1.90 o
   6  -6   4      117.06      118.60      3.58 o
   7  -6   4       25.92       26.71      2.54 o
   8  -6   4        9.54       16.57      5.20 o
   9  -6   4       36.21       41.97      3.98 o
  10  -6   4       16.39       20.26      3.61 o
 -10  -5   4       21.06       21.03      6.51 o
  -9  -5   4       34.70       37.55      3.45 o
  -8  -5   4        3.18        6.55      2.40 o
  -7  -5   4       22.86       21.80      1.68 o
  -6  -5   4       13.31       13.38      1.32 o
  -5  -5   4       13.86       10.80      0.98 o
  -4  -5   4      190.72      188.72      2.89 o
  -3  -5   4      285.25      282.16      3.73 o
  -2  -5   4      223.23      240.94      2.75 o
  -1  -5   4       28.42       28.08      1.08 o
   0  -5   4        9.15       20.49      0.90 o
   1  -5   4       45.32       43.52      1.28 o
   2  -5   4      247.90      258.02      4.01 o
   3  -5   4       99.90       99.74      2.70 o
   4  -5   4       46.16       45.92      2.13 o
   5  -5   4        1.57       -0.76      1.11 o
   6  -5   4       23.52       22.41      1.99 o
   7  -5   4       33.09       28.50      4.07 o
   8  -5   4       13.36        9.92      2.37 o
   9  -5   4        2.75        5.77      2.79 o
  10  -5   4       30.70       35.23      4.00 o
 -10  -4   4        6.88        5.89      2.46 o
  -9  -4   4       37.46       44.41      3.19 o
  -8  -4   4      139.35      141.05      3.74 o
  -7  -4   4       39.27       37.36      2.14 o
  -6  -4   4       98.46      102.29      2.47 o
  -5  -4   4       74.10       67.93      1.84 o
  -4  -4   4      493.55      472.23      5.52 o
  -3  -4   4      385.73      365.22      4.39 o
  -2  -4   4       32.68       35.61      1.16 o
  -1  -4   4      133.70      146.75      2.06 o
   0  -4   4        4.13        7.93      1.39 o
   1  -4   4       97.91      115.85      2.00 o
   2  -4   4       35.72       39.93      1.32 o
   3  -4   4      407.70      376.31      6.12 o
   4  -4   4      598.65      554.62      9.63 o
   5  -4   4       84.03       76.25      3.34 o
   6  -4   4      137.57      141.79      4.03 o
   7  -4   4       41.03       43.43      2.48 o
   8  -4   4      142.47      154.66     10.01 o
   9  -4   4       70.24       89.97      4.89 o
  10  -4   4        5.39        6.46      2.51 o
 -10  -3   4        1.88        4.20      1.98 o
  -9  -3   4       48.87       54.63      2.54 o
  -8  -3   4       27.27       30.40      2.04 o
  -7  -3   4       42.70       45.38      2.06 o
  -6  -3   4      105.02      116.30      2.59 o
  -5  -3   4       83.47       75.98      2.07 o
  -4  -3   4      102.23      102.60      1.96 o
  -3  -3   4       55.98       48.96      1.19 o
  -2  -3   4      946.48     1046.73     10.61 o
  -1  -3   4     1603.78     1816.92     17.85 o
   0  -3   4     2037.12     2355.75     22.86 o
   1  -3   4     1703.65     1901.09     19.48 o
   2  -3   4     1035.33     1119.92     13.79 o
   3  -3   4       33.14       25.58      1.46 o
   4  -3   4       85.71       95.06      2.03 o
   5  -3   4       94.58       88.71      2.38 o
   6  -3   4      119.78      114.72      3.45 o
   7  -3   4       35.37       34.90      2.20 o
   8  -3   4       22.36       25.73      2.48 o
   9  -3   4       35.29       43.09      3.66 o
  10  -3   4       17.21       26.82      3.45 o
 -10  -2   4       30.14       33.76      7.12 o
  -9  -2   4       35.93       43.67      2.65 o
  -8  -2   4       64.18       60.77      2.26 o
  -7  -2   4       35.13       34.59      1.72 o
  -6  -2   4      140.71      126.22      2.65 o
  -5  -2   4       75.92       76.54      1.82 o
  -4  -2   4      443.46      445.87      4.85 o
  -3  -2   4       44.89       39.68      1.35 o
  -2  -2   4     1077.01     1073.10     10.78 o
  -1  -2   4     1020.29     1153.01     11.49 o
   0  -2   4     6380.82     7378.46     75.14 o
   1  -2   4     1110.82     1207.78     12.88 o
   2  -2   4      968.57      967.81     11.53 o
   3  -2   4       59.29       58.10      1.60 o
   4  -2   4      326.91      345.09      4.92 o
   5  -2   4       44.58       43.02      1.69 o
   6  -2   4       92.42       78.87      2.45 o
   7  -2   4       61.75       57.56      2.65 o
   8  -2   4       19.69       17.02      2.76 o
   9  -2   4       23.28       25.81      3.92 o
  10  -2   4       17.64       21.35      3.17 o
 -10  -1   4       30.66       32.44      2.88 o
  -9  -1   4       76.63       80.33      3.37 o
  -8  -1   4       10.58        9.76      1.41 o
  -7  -1   4       79.61       76.64      2.74 o
  -6  -1   4      184.06      162.89      3.04 o
  -5  -1   4        3.49        3.90      0.67 o
  -4  -1   4      161.29      150.96      2.21 o
  -3  -1   4      754.26      763.56      7.58 o
  -2  -1   4      185.73      163.45      2.16 o
  -1  -1   4     1521.68     1633.80     24.86 o
   0  -1   4      572.99      647.99     10.43 o
   1  -1   4     1395.89     1569.89     18.18 o
   2  -1   4      147.44      136.54      3.44 o
   3  -1   4      861.51      867.15     15.96 o
   4  -1   4      398.10      381.23      6.54 o
   5  -1   4        9.62        9.27      0.93 o
   6  -1   4      182.11      178.96      5.22 o
   7  -1   4      122.43      109.90      3.61 o
   8  -1   4       26.45       27.77      2.48 o
   9  -1   4       89.79       99.33      5.04 o
  10  -1   4       71.93       87.31      5.14 o
 -10   0   4       82.22       88.28      4.18 o
  -9   0   4       32.15       42.50      2.63 o
  -8   0   4       10.23        7.41      1.34 o
  -7   0   4      206.75      183.00      3.38 o
  -6   0   4        2.79        4.08      0.93 o
  -5   0   4      123.91      118.48      2.11 o
  -4   0   4      498.34      483.25      5.46 o
  -3   0   4       79.12       73.02      1.44 o
  -2   0   4       61.41       57.33      1.19 o
  -1   0   4      248.42      266.81      4.33 o
   0   0   4      653.61      724.60      8.63 o
   1   0   4      400.69      406.70      5.35 o
   2   0   4       56.38       53.22      1.38 o
   3   0   4       19.09       19.36      1.20 o
   4   0   4      269.72      267.78      4.91 o
   5   0   4      234.49      224.67      3.50 o
   6   0   4       87.28       82.42      2.62 o
   7   0   4      189.84      179.09      3.94 o
   8   0   4       14.59       13.61      1.95 o
   9   0   4       12.85       14.65      3.50 o
  10   0   4       42.45       50.90      4.24 o
 -10   1   4       24.07       32.61      4.69 o
  -9   1   4       60.52       63.24      3.00 o
  -8   1   4       34.29       33.38      1.97 o
  -7   1   4       52.76       52.39      1.84 o
  -6   1   4      533.25      514.78      6.87 o
  -5   1   4      120.44      108.53      2.69 o
  -4   1   4       82.13       81.85      1.68 o
  -3   1   4       70.95       67.30      1.24 o
  -2   1   4     1704.44     1840.47     17.84 o
  -1   1   4     2439.20     2579.22     28.54 o
   0   1   4      352.74      399.14      5.02 o
   1   1   4     2392.62     2573.45     34.74 o
   2   1   4     1942.66     2071.41     25.62 o
   3   1   4       87.88       87.09      2.26 o
   4   1   4      139.50      138.23      3.51 o
   5   1   4       60.37       55.67      1.80 o
   6   1   4      484.40      481.76      8.02 o
   7   1   4       33.78       37.71      2.26 o
   8   1   4       47.92       50.81      3.84 o
   9   1   4       22.68       23.30      2.63 o
  10   1   4       10.84       13.95      3.16 o
 -10   2   4       16.51       24.12      4.33 o
  -9   2   4        6.89        5.83      2.32 o
  -8   2   4       40.85       44.55      2.28 o
  -7   2   4      189.88      175.20      3.33 o
  -6   2   4       71.03       68.37      2.30 o
  -5   2   4      246.21      233.46      3.09 o
  -4   2   4       90.06       86.32      1.57 o
  -3   2   4      260.73      260.68      3.11 o
  -2   2   4      965.22     1012.78      9.65 o
  -1   2   4       73.93       83.67      1.46 o
   0   2   4      101.39      101.39      1.82 o
   1   2   4      141.99      144.36      2.42 o
   2   2   4      659.22      725.14      9.37 o
   3   2   4      230.55      242.41      3.77 o
   4   2   4      207.27      211.18      3.61 o
   5   2   4      364.95      352.17      6.66 o
   6   2   4      234.87      232.16      5.33 o
   7   2   4      194.50      179.24      5.45 o
   8   2   4        9.58       10.11      1.95 o
   9   2   4       16.94       20.19      3.67 o
  10   2   4       16.32       15.24      2.63 o
 -10   3   4        4.61        5.26      2.22 o
  -9   3   4       11.20       15.46      2.51 o
  -8   3   4       40.37       40.52      2.42 o
  -7   3   4      227.82      219.95      5.07 o
  -6   3   4      562.57      547.22      6.42 o
  -5   3   4      115.63      107.45      2.36 o
  -4   3   4      244.33      251.34      2.92 o
  -3   3   4      298.06      307.96      3.26 o
  -2   3   4      508.14      509.74      5.28 o
  -1   3   4      764.45      825.30      7.59 o
   0   3   4      256.45      276.05      3.38 o
   1   3   4      710.30      779.79      8.77 o
   2   3   4      402.23      420.14      5.95 o
   3   3   4      256.76      253.88      4.51 o
   4   3   4      113.48      111.98      3.03 o
   5   3   4       34.96       31.24      2.91 o
   6   3   4      395.45      372.40      8.85 o
   7   3   4      263.70      250.20      6.76 o
   8   3   4      230.77      244.66      7.05 o
   9   3   4       20.60       15.76      4.68 o
  10   3   4       10.52       14.55      3.22 o
 -10   4   4        9.37       14.34      2.70 o
  -9   4   4       15.33       18.04      2.81 o
  -8   4   4      384.75      406.98     10.58 o
  -7   4   4      154.25      150.24      5.51 o
  -6   4   4      106.29       99.83      2.34 o
  -5   4   4      185.23      181.03      3.11 o
  -4   4   4       89.41       98.26      1.98 o
  -3   4   4       42.11       48.21      1.18 o
  -2   4   4       15.34       17.09      0.82 o
  -1   4   4      307.65      335.80      3.62 o
   0   4   4        2.88        1.48      0.54 o
   1   4   4      390.18      428.07      4.69 o
   2   4   4       28.17       31.52      1.39 o
   3   4   4      128.11      130.38      3.40 o
   4   4   4      207.66      219.88      4.43 o
   5   4   4      309.74      293.41      6.31 o
   6   4   4      182.92      166.12      5.57 o
   7   4   4       50.41       49.45      4.18 o
   8   4   4      169.15      169.40      5.84 o
   9   4   4        6.13        7.62      2.32 o
  10   4   4        4.68        8.30      4.54 o
  -9   5   4       48.90       64.43      4.11 o
  -8   5   4        7.36        8.41      2.82 o
  -7   5   4       34.47       35.64      2.97 o
  -6   5   4      171.78      166.87      3.63 o
  -5   5   4      240.69      223.19      3.44 o
  -4   5   4      216.23      187.41      3.00 o
  -3   5   4      260.80      249.19      3.32 o
  -2   5   4      139.97      128.80      2.14 o
  -1   5   4      751.14      777.57      7.48 o
   0   5   4       47.22       55.54      1.44 o
   1   5   4      782.26      798.67      7.97 o
   2   5   4      167.08      154.29      3.01 o
   3   5   4      206.20      198.55      4.53 o
   4   5   4      178.60      133.97      3.91 o
   5   5   4      117.53      117.94      3.85 o
   6   5   4       87.43       91.65      3.99 o
   7   5   4       47.47       42.52      3.29 o
   8   5   4      145.57      159.08     11.76 o
   9   5   4       54.90       50.90      6.42 o
  -9   6   4       29.70       31.17      3.41 o
  -8   6   4      133.72      144.29      7.38 o
  -7   6   4       47.10       50.04      3.55 o
  -6   6   4       23.28       17.47      1.63 o
  -5   6   4        3.39        1.95      1.02 o
  -4   6   4       99.37       85.27      2.23 o
  -3   6   4       19.10       18.19      1.26 o
  -2   6   4      113.63      125.74      2.39 o
  -1   6   4      732.42      775.99      7.61 o
   0   6   4      202.17      222.92      3.32 o
   1   6   4      581.72      635.24      6.74 o
   2   6   4       68.19       64.30      2.80 o
   3   6   4        8.69        8.89      1.11 o
   4   6   4       70.09       66.86      2.66 o
   5   6   4        3.68        4.37      1.49 o
   6   6   4       13.53        6.62      2.39 o
   7   6   4       35.54       41.55      3.34 o
   8   6   4       33.90       34.38      3.32 o
   9   6   4       13.16       12.94      3.58 o
  -8   7   4        9.42        9.83      2.58 o
  -7   7   4        3.53        3.70      2.16 o
  -6   7   4       14.90       16.04      1.90 o
  -5   7   4        7.41        7.24      1.41 o
  -4   7   4        0.21       -0.57      1.02 o
  -3   7   4      413.47      405.80      5.59 o
  -2   7   4      200.65      198.76      3.24 o
  -1   7   4      203.58      211.58      3.12 o
   0   7   4        0.22       -0.31      0.85 o
   1   7   4      209.13      208.18      3.35 o
   2   7   4      177.88      167.97      3.69 o
   3   7   4      438.95      408.03      6.49 o
   4   7   4       20.74        9.60      1.94 o
   5   7   4        5.22        5.98      1.76 o
   6   7   4       46.15       36.41      3.43 o
   7   7   4        5.23        5.81      2.32 o
   8   7   4       25.60       25.02      4.03 o
  -8   8   4       11.85       12.10      2.76 o
  -7   8   4        9.10        8.70      2.22 o
  -6   8   4       29.36       24.52      2.15 o
  -5   8   4       11.02        8.31      1.75 o
  -4   8   4      162.80      143.73      3.57 o
  -3   8   4       41.62       40.39      2.56 o
  -2   8   4       82.47       82.05      2.62 o
  -1   8   4       10.34       11.66      1.07 o
   0   8   4      148.59      155.85      2.99 o
   1   8   4        4.75        4.93      1.04 o
   2   8   4       46.41       43.87      2.06 o
   3   8   4        3.23        2.19      1.37 o
   4   8   4      153.11      142.90      5.43 o
   5   8   4        9.67        9.31      2.81 o
   6   8   4        2.73        2.55      2.20 o
   7   8   4        0.23        2.26      8.21 o
  -7   9   4        8.56        6.86      3.80 o
  -6   9   4       20.82       20.92      2.27 o
  -5   9   4        2.05        1.38      1.64 o
  -4   9   4       25.81       29.21      2.18 o
  -3   9   4       56.99       55.09      3.80 o
  -2   9   4        2.99        2.48      1.54 o
  -1   9   4      193.84      206.93      5.44 o
   0   9   4       43.74       47.27      2.15 o
   1   9   4      192.34      196.71      5.11 o
   2   9   4        3.53        4.06      1.23 o
   3   9   4       48.43       45.51      2.50 o
   4   9   4        1.07       -1.51      1.58 o
   5   9   4        0.91        1.35      2.34 o
   6   9   4       28.30       20.81      5.93 o
  -6  10   4        8.89        8.26      2.66 o
  -5  10   4        4.46        4.50      1.94 o
  -4  10   4        9.03        8.38      2.01 o
  -3  10   4       73.04       76.05      3.46 o
  -2  10   4       54.09       51.57      2.81 o
  -1  10   4       39.54       36.41      3.25 o
   0  10   4        4.00        4.35      2.13 o
   1  10   4       37.18       35.94      2.73 o
   2  10   4       48.95       47.81      3.27 o
   3  10   4       86.02       92.72      3.45 o
   4  10   4        7.06        5.73      1.67 o
   5  10   4        6.71        8.99      5.50 o
  -4  11   4       62.73       76.54      5.03 o
  -3  11   4       56.36       56.40      4.00 o
  -2  11   4        3.70        0.44      2.22 o
  -1  11   4        9.57        9.93      2.61 o
   0  11   4       34.39       33.11      3.27 o
   1  11   4        7.65        5.87      2.46 o
   2  11   4        4.32        5.31      2.23 o
   3  11   4       31.27       32.44      3.06 o
   4  11   4       47.82       53.39      3.23 o
  -1  12   4       10.19        9.91      3.30 o
   0  12   4        3.88        5.61      6.15 o
  -2 -13   5       40.36       48.25      4.03 o
  -1 -13   5       15.47       11.47      2.42 o
   0 -13   5       46.86       53.53      3.46 o
   1 -13   5       18.71       20.11      2.55 o
   2 -13   5       52.47       55.10      3.46 o
   3 -13   5       59.84       63.96      3.59 o
  -4 -12   5       17.02       17.81      2.18 o
  -3 -12   5       63.90       68.61      2.85 o
  -2 -12   5       45.00       49.89      4.13 o
  -1 -12   5       78.39       84.41      3.86 o
   0 -12   5      149.42      155.65      4.89 o
   1 -12   5       67.96       70.36      3.57 o
   2 -12   5       36.70       41.14      2.87 o
   3 -12   5       62.89       62.53      3.34 o
   4 -12   5       21.20       18.94      2.33 o
   5 -12   5       15.68       16.98      2.28 o
  -6 -11   5        0.09       -0.03      4.72 o
  -5 -11   5       51.29       48.63      2.87 o
  -4 -11   5       56.84       58.43      2.82 o
  -3 -11   5       35.25       33.73      2.15 o
  -2 -11   5       26.27       31.39      3.69 o
  -1 -11   5      148.04      157.15      5.38 o
   0 -11   5      208.11      226.53      5.78 o
   1 -11   5      142.86      158.83      4.79 o
   2 -11   5       33.30       37.07      2.58 o
   3 -11   5        7.64        8.89      1.84 o
   4 -11   5       86.73       84.67      3.62 o
   5 -11   5       12.44        9.43      1.87 o
   6 -11   5       12.25       13.04      2.92 o
  -7 -10   5       35.07       33.82      4.25 o
  -6 -10   5       42.21       41.69      3.05 o
  -5 -10   5       88.20       85.88      3.26 o
  -4 -10   5       55.71       57.09      2.47 o
  -3 -10   5      114.85      108.38      3.13 o
  -2 -10   5       92.94       88.21      3.57 o
  -1 -10   5      114.56      118.76      3.63 o
   0 -10   5       10.44        8.56      1.64 o
   1 -10   5      107.93      119.03      3.62 o
   2 -10   5       99.63       93.00      2.95 o
   3 -10   5      134.91      128.04      3.70 o
   4 -10   5       15.89       18.82      2.09 o
   5 -10   5      124.87      116.82      3.76 o
   6 -10   5       25.75       21.30      2.67 o
   7 -10   5       35.89       35.33      4.12 o
  -8  -9   5       16.75       15.23      7.75 o
  -7  -9   5        6.84        4.68      2.38 o
  -6  -9   5        2.74        0.59      2.22 o
  -5  -9   5       41.26       36.33      2.32 o
  -4  -9   5      207.82      197.30      3.65 o
  -3  -9   5       79.02       86.82      3.05 o
  -2  -9   5      118.57      118.03      3.88 o
  -1  -9   5      301.32      286.40      5.65 o
   0  -9   5      107.84      111.56      2.89 o
   1  -9   5      263.92      260.38      4.55 o
   2  -9   5      102.98      103.73      2.88 o
   3  -9   5      258.73      229.31      4.64 o
   4  -9   5      235.59      214.62      5.13 o
   5  -9   5       42.78       39.57      2.79 o
   6  -9   5       12.72        7.35      2.52 o
   7  -9   5        9.51       11.95      2.47 o
   8  -9   5       14.16       13.48      2.83 o
  -8  -8   5        1.30        1.76      2.53 o
  -7  -8   5       41.60       45.55      6.06 o
  -6  -8   5       11.61        9.93      2.05 o
  -5  -8   5       17.47       17.57      1.59 o
  -4  -8   5       19.69       21.51      1.44 o
  -3  -8   5     1040.85      999.66     11.22 o
  -2  -8   5       24.51       23.72      1.40 o
  -1  -8   5        2.52        1.31      1.00 o
   0  -8   5      531.91      529.80      7.25 o
   1  -8   5        3.85        2.42      0.99 o
   2  -8   5       25.05       24.49      1.45 o
   3  -8   5      908.37      863.13     12.90 o
   4  -8   5      121.68      117.66      2.93 o
   5  -8   5       16.54       15.89      2.16 o
   6  -8   5       28.12       22.94      2.61 o
   7  -8   5       22.58       23.37      2.77 o
   8  -8   5        7.94        6.74      2.23 o
   9  -8   5       20.03       22.91      3.89 o
  -9  -7   5       61.44       67.90      4.96 o
  -8  -7   5       27.09       33.26      4.61 o
  -7  -7   5        0.62        0.40      1.74 o
  -6  -7   5       89.61       91.19      3.26 o
  -5  -7   5      281.36      264.80      5.32 o
  -4  -7   5      334.10      313.87      5.70 o
  -3  -7   5      174.20      162.33      3.04 o
  -2  -7   5       80.97       84.91      2.02 o
  -1  -7   5       39.38       48.05      1.61 o
   0  -7   5       44.27       43.09      1.49 o
   1  -7   5       52.25       58.83      2.24 o
   2  -7   5       73.79       76.67      2.99 o
   3  -7   5      110.06      106.51      2.54 o
   4  -7   5      159.51      156.28      4.10 o
   5  -7   5      294.53      260.39      5.64 o
   6  -7   5       52.53       51.64      4.32 o
   7  -7   5        4.97        4.14      1.88 o
   8  -7   5       24.38       28.91      2.98 o
   9  -7   5      106.38      102.19      5.05 o
  -9  -6   5       63.16       76.37      4.99 o
  -8  -6   5       10.81        9.39      2.29 o
  -7  -6   5       22.22       20.76      2.54 o
  -6  -6   5       36.81       27.90      2.25 o
  -5  -6   5       24.87       25.66      1.46 o
  -4  -6   5      333.15      320.37      4.55 o
  -3  -6   5       11.59       10.95      0.86 o
  -2  -6   5       21.73       27.63      1.10 o
  -1  -6   5        2.68        5.24      0.78 o
   0  -6   5        6.99       11.32      0.86 o
   1  -6   5       16.44       20.06      0.96 o
   2  -6   5       21.77       28.86      1.39 o
   3  -6   5       55.40       49.71      2.33 o
   4  -6   5      553.93      498.23      8.36 o
   5  -6   5        1.66        1.42      1.18 o
   6  -6   5       49.26       47.21      2.42 o
   7  -6   5       16.42       15.02      2.14 o
   8  -6   5       68.20       70.21      4.60 o
   9  -6   5       19.73       15.47      3.07 o
 -10  -5   5        9.04        6.99      2.74 o
  -9  -5   5       13.10       13.75      2.44 o
  -8  -5   5      100.91      110.66      3.95 o
  -7  -5   5        6.35        6.67      1.62 o
  -6  -5   5       18.70       18.52      1.55 o
  -5  -5   5       16.43       17.17      1.29 o
  -4  -5   5      422.18      387.20      5.52 o
  -3  -5   5      114.43      110.43      2.03 o
  -2  -5   5      292.91      314.34      3.96 o
  -1  -5   5      562.99      635.95      6.90 o
   0  -5   5      329.07      416.47      5.52 o
   1  -5   5      553.87      637.67      7.78 o
   2  -5   5      332.00      331.59      5.45 o
   3  -5   5       66.67       64.87      2.37 o
   4  -5   5      323.98      312.49      5.71 o
   5  -5   5       15.28       13.20      1.42 o
   6  -5   5       39.60       32.55      2.33 o
   7  -5   5       32.11       33.43      2.86 o
   8  -5   5       39.00       46.88      6.06 o
   9  -5   5        2.35        1.25      2.64 o
  10  -5   5       18.51       22.38      3.42 o
 -10  -4   5       22.44       21.09      3.32 o
  -9  -4   5       71.08       75.68      3.34 o
  -8  -4   5       31.89       29.88      2.76 o
  -7  -4   5      112.18      109.39      3.09 o
  -6  -4   5       75.62       64.99      2.22 o
  -5  -4   5       11.68        8.57      1.00 o
  -4  -4   5      118.76      130.77      2.35 o
  -3  -4   5       77.16       71.82      1.56 o
  -2  -4   5      476.70      500.42      5.31 o
  -1  -4   5     1425.05     1674.73     15.49 o
   0  -4   5     3201.72     3760.53     35.71 o
   1  -4   5     1585.60     1797.96     20.02 o
   2  -4   5      381.50      408.04      5.77 o
   3  -4   5       93.60       95.46      2.12 o
   4  -4   5       51.47       49.29      2.11 o
   5  -4   5       13.41       10.03      1.35 o
   6  -4   5       49.12       38.47      2.79 o
   7  -4   5      139.67      135.56      4.62 o
   8  -4   5      143.83      149.45      8.81 o
   9  -4   5      205.77      236.09      8.09 o
  10  -4   5       23.66       22.31      3.17 o
 -10  -3   5       17.31       21.18      2.89 o
  -9  -3   5      165.78      183.74      7.13 o
  -8  -3   5      152.18      160.97      4.83 o
  -7  -3   5       72.28       73.41      2.58 o
  -6  -3   5       58.07       64.51      2.03 o
  -5  -3   5       25.80       26.12      1.64 o
  -4  -3   5      468.37      458.88      5.40 o
  -3  -3   5       74.89       67.93      1.52 o
  -2  -3   5       77.12       81.76      1.41 o
  -1  -3   5      750.12      855.44      8.34 o
   0  -3   5       66.62       79.66      1.34 o
   1  -3   5      722.69      851.61      8.35 o
   2  -3   5       97.96      102.09      1.78 o
   3  -3   5      219.73      203.12      2.95 o
   4  -3   5      578.85      585.91      8.72 o
   5  -3   5       53.52       55.48      1.90 o
   6  -3   5       12.16       17.15      1.56 o
   7  -3   5       55.80       60.93      2.72 o
   8  -3   5       15.20       19.59      2.24 o
   9  -3   5       65.56       64.51      4.14 o
  10  -3   5       13.63       14.74      2.76 o
 -10  -2   5       31.96       34.09      3.06 o
  -9  -2   5       40.71       51.60      4.58 o
  -8  -2   5       97.36       91.70      3.66 o
  -7  -2   5       25.38       29.92      1.63 o
  -6  -2   5      191.26      168.07      3.04 o
  -5  -2   5       95.20       97.11      1.98 o
  -4  -2   5      184.46      181.10      2.71 o
  -3  -2   5      658.80      632.09      6.12 o
  -2  -2   5      295.72      306.34      3.62 o
  -1  -2   5     1491.73     1747.96     17.93 o
   0  -2   5     1024.09     1207.35     11.26 o
   1  -2   5     1353.50     1635.65     16.06 o
   2  -2   5      485.76      500.64      7.03 o
   3  -2   5      513.95      507.56      7.24 o
   4  -2   5      116.79      122.30      4.40 o
   5  -2   5       78.53       81.71      2.45 o
   6  -2   5      356.75      340.45      6.06 o
   7  -2   5        5.58        5.34      1.32 o
   8  -2   5      262.72      274.43      7.26 o
   9  -2   5        0.46        0.51      3.97 o
  10  -2   5       32.98       41.51      4.02 o
 -10  -1   5       14.27       18.84      3.06 o
  -9  -1   5       66.78       74.17      3.84 o
  -8  -1   5      105.68      115.08      4.04 o
  -7  -1   5       54.35       52.58      1.92 o
  -6  -1   5       65.32       68.70      2.05 o
  -5  -1   5       44.69       46.33      1.40 o
  -4  -1   5      627.30      596.16      6.26 o
  -3  -1   5       82.85       83.09      1.65 o
  -2  -1   5     1202.13     1226.41     11.97 o
  -1  -1   5       90.63      106.50      2.98 o
   0  -1   5       40.98       47.31      1.26 o
   1  -1   5      145.93      163.31      2.21 o
   2  -1   5     1115.54     1190.37     13.18 o
   3  -1   5      170.66      171.11      2.96 o
   4  -1   5     1045.42      983.97     31.35 o
   5  -1   5       64.42       72.56      2.55 o
   6  -1   5       82.46       72.70      2.59 o
   7  -1   5       74.65       70.76      2.67 o
   8  -1   5       17.72       14.77      7.20 o
   9  -1   5       86.52       93.56      5.77 o
  10  -1   5       29.81       39.67      4.38 o
 -10   0   5       54.47       69.05      5.27 o
  -9   0   5       22.96       24.70      2.59 o
  -8   0   5      147.98      148.49      4.59 o
  -7   0   5       34.83       34.65      1.74 o
  -6   0   5      286.90      265.79      4.57 o
  -5   0   5       73.96       66.58      1.64 o
  -4   0   5     1310.91     1235.30     12.50 o
  -3   0   5       93.27       82.57      1.44 o
  -2   0   5      551.33      575.41      5.72 o
  -1   0   5      451.89      488.67      6.57 o
   0   0   5      101.80      103.95      1.78 o
   1   0   5      396.00      442.58      5.66 o
   2   0   5      542.09      588.81      8.08 o
   3   0   5       50.01       47.16      1.80 o
   4   0   5      768.02      743.74     11.35 o
   5   0   5       84.25       74.78      2.72 o
   6   0   5       46.75       38.86      1.89 o
   7   0   5       20.29       18.68      1.63 o
   8   0   5       84.21       78.32      3.56 o
   9   0   5      116.21      135.95      6.99 o
  10   0   5       47.08       52.14      5.71 o
 -10   1   5       24.72       39.73      4.62 o
  -9   1   5      181.35      203.82      6.77 o
  -8   1   5       17.21       16.21      2.17 o
  -7   1   5      107.57       96.82      2.69 o
  -6   1   5      500.43      480.09      8.35 o
  -5   1   5      100.72       91.22      1.88 o
  -4   1   5       72.43       65.10      1.45 o
  -3   1   5       82.42       81.72      1.39 o
  -2   1   5      190.94      203.04      2.62 o
  -1   1   5      371.27      407.39      5.43 o
   0   1   5      131.22      150.33      2.05 o
   1   1   5      436.74      473.20      5.56 o
   2   1   5      117.62      129.64      2.96 o
   3   1   5      110.07      103.44      4.28 o
   4   1   5      182.70      171.71      4.84 o
   5   1   5      130.83      128.47      2.75 o
   6   1   5      957.60      907.16     14.77 o
   7   1   5      157.70      150.62      4.28 o
   8   1   5      137.78      144.71      4.93 o
   9   1   5       50.68       51.46      3.32 o
  10   1   5       10.45        7.44      2.63 o
 -10   2   5        5.20        7.31      3.57 o
  -9   2   5        0.06       -2.39      2.44 o
  -8   2   5       60.36       65.99      4.14 o
  -7   2   5       95.41       95.43      2.46 o
  -6   2   5      206.00      196.30      3.33 o
  -5   2   5      116.81      113.82      2.20 o
  -4   2   5       50.53       54.81      1.33 o
  -3   2   5       34.38       32.56      1.03 o
  -2   2   5      229.70      266.50      3.16 o
  -1   2   5      750.56      843.03      9.34 o
   0   2   5        1.61        1.28      0.47 o
   1   2   5      746.75      849.06     10.12 o
   2   2   5      227.65      273.94      3.71 o
   3   2   5       21.01       21.83      1.08 o
   4   2   5       48.36       55.43      1.77 o
   5   2   5       63.71       67.88      2.49 o
   6   2   5       56.00       63.16      2.71 o
   7   2   5       58.23       57.45      3.84 o
   8   2   5       18.57       24.48      2.50 o
   9   2   5       12.97       13.82      2.30 o
  10   2   5       22.24       24.95      3.02 o
 -10   3   5       44.64       54.54      4.00 o
  -9   3   5        4.13        2.45      2.08 o
  -8   3   5       69.83       69.13      3.97 o
  -7   3   5       99.11       86.77      2.61 o
  -6   3   5      520.87      487.79      6.78 o
  -5   3   5      165.11      147.20      2.77 o
  -4   3   5      216.52      217.94      2.85 o
  -3   3   5      126.09      151.36      2.16 o
  -2   3   5       74.85       71.31      1.41 o
  -1   3   5      170.13      175.03      2.38 o
   0   3   5      179.73      173.55      2.69 o
   1   3   5      158.12      167.63      2.85 o
   2   3   5       89.46       83.38      1.73 o
   3   3   5      123.03      138.72      2.76 o
   4   3   5      149.58      145.12      3.29 o
   5   3   5      229.57      198.60      4.99 o
   6   3   5      367.07      330.88      6.96 o
   7   3   5      102.16       95.48      4.04 o
   8   3   5       36.13       32.95      2.90 o
   9   3   5       12.26       13.35      2.48 o
  10   3   5       44.07       49.46      6.31 o
 -10   4   5       40.74       53.76      4.04 o
  -9   4   5       67.38       69.94      4.28 o
  -8   4   5       94.07       93.16      4.60 o
  -7   4   5       26.45       24.74      3.48 o
  -6   4   5       26.47       28.01      1.56 o
  -5   4   5       64.83       59.49      1.87 o
  -4   4   5       29.57       33.53      1.51 o
  -3   4   5       60.25       63.89      1.64 o
  -2   4   5       22.89       21.29      0.96 o
  -1   4   5       34.12       40.94      1.20 o
   0   4   5       20.15       24.28      1.13 o
   1   4   5       43.68       45.85      1.48 o
   2   4   5       13.48       10.21      0.98 o
   3   4   5       96.04      103.89      3.00 o
   4   4   5      114.02      105.07      2.93 o
   5   4   5       47.70       49.15      2.47 o
   6   4   5      143.16      141.19      5.49 o
   7   4   5       10.00       10.66      2.05 o
   8   4   5      198.35      201.37      8.94 o
   9   4   5       87.59       78.35      4.47 o
  -9   5   5       51.69       52.46      3.94 o
  -8   5   5      109.24      127.23      5.41 o
  -7   5   5       13.06       14.72      1.88 o
  -6   5   5      164.91      165.18      3.72 o
  -5   5   5       84.49       68.12      2.06 o
  -4   5   5      187.40      168.16      3.31 o
  -3   5   5      479.65      457.35      5.28 o
  -2   5   5       25.45       21.16      1.03 o
  -1   5   5       43.46       49.75      1.44 o
   0   5   5      804.15      804.55      8.23 o
   1   5   5       22.59       29.58      1.64 o
   2   5   5       34.37       30.27      2.59 o
   3   5   5      495.05      455.20      7.64 o
   4   5   5      170.53      144.79      3.71 o
   5   5   5       81.22       58.48      3.70 o
   6   5   5       97.31       92.50      3.45 o
   7   5   5       17.09       17.33      2.43 o
   8   5   5       35.53       33.63      3.22 o
   9   5   5        5.90        5.22      3.14 o
  -9   6   5       40.02       48.26      5.59 o
  -8   6   5       52.69       61.40      4.06 o
  -7   6   5       13.70       17.20      2.08 o
  -6   6   5       34.28       37.63      2.36 o
  -5   6   5       84.63       66.33      2.27 o
  -4   6   5       75.89       66.89      2.06 o
  -3   6   5      196.19      162.86      3.31 o
  -2   6   5       74.76       76.69      2.06 o
  -1   6   5      984.56     1037.81     10.52 o
   0   6   5       29.62       34.56      1.40 o
   1   6   5     1040.84     1071.32     12.91 o
   2   6   5       76.46       73.50      2.31 o
   3   6   5      141.31      119.38      3.54 o
   4   6   5       48.79       46.72      2.35 o
   5   6   5       79.51       72.09      3.66 o
   6   6   5        3.48        3.72      1.74 o
   7   6   5        4.42        6.47      2.13 o
   8   6   5       71.98       83.47      5.62 o
  -8   7   5       52.07       48.64      3.86 o
  -7   7   5        2.08        1.38      2.79 o
  -6   7   5       18.32       18.54      2.04 o
  -5   7   5       58.79       63.82      2.50 o
  -4   7   5       90.41       90.09      2.63 o
  -3   7   5       58.66       58.92      2.30 o
  -2   7   5       34.71       38.66      1.59 o
  -1   7   5       82.74       76.65      2.26 o
   0   7   5      183.90      193.43      3.27 o
   1   7   5       48.68       48.23      1.89 o
   2   7   5       60.31       66.13      2.19 o
   3   7   5       53.47       57.80      3.00 o
   4   7   5       84.13       85.59      5.99 o
   5   7   5       27.08       23.80      3.35 o
   6   7   5       22.91       24.83      2.94 o
   7   7   5        8.38        8.43      2.91 o
   8   7   5       15.44       11.02      3.40 o
  -7   8   5       31.96       38.97      3.65 o
  -6   8   5        0.96        0.30      1.58 o
  -5   8   5        3.55        3.39      1.64 o
  -4   8   5        6.56        4.11      1.66 o
  -3   8   5       22.09       23.53      2.10 o
  -2   8   5       40.96       37.50      2.06 o
  -1   8   5      296.64      311.33      4.94 o
   0   8   5      105.58      111.38      3.07 o
   1   8   5      260.05      265.57      4.30 o
   2   8   5       40.53       40.05      2.05 o
   3   8   5        7.53        8.09      1.44 o
   4   8   5       15.72       11.29      3.68 o
   5   8   5        7.12        4.53      2.92 o
   6   8   5       14.88        9.33      3.44 o
   7   8   5       51.51       53.26      7.12 o
  -6   9   5       17.09       11.95      2.14 o
  -5   9   5        0.86       -0.13      1.55 o
  -4   9   5       22.73       23.18      2.31 o
  -3   9   5       95.61      103.25      4.76 o
  -2   9   5        5.15        4.87      2.12 o
  -1   9   5       37.28       47.03      3.35 o
   0   9   5      129.24      136.46      3.39 o
   1   9   5       56.19       63.93      2.93 o
   2   9   5        4.47        4.74      1.34 o
   3   9   5      104.61      112.39      3.27 o
   4   9   5       15.50       10.09      2.59 o
   5   9   5        8.49        2.11      2.71 o
   6   9   5       15.43       15.84      5.69 o
  -5  10   5       32.18       35.76      2.92 o
  -4  10   5        0.17       -1.04      1.79 o
  -3  10   5        4.72        4.68      2.37 o
  -2  10   5      105.10       98.69      4.81 o
  -1  10   5       16.39        8.33      2.43 o
   0  10   5        9.50       12.00      2.71 o
   1  10   5       16.20       18.46      2.13 o
   2  10   5       82.78       82.97      4.76 o
   3  10   5        4.83        3.57      1.97 o
   4  10   5        1.19        1.28      3.15 o
   5  10   5       11.07       16.29      3.90 o
  -3  11   5       86.46       87.25     19.74 o
  -2  11   5        6.56        9.96      2.82 o
  -1  11   5       40.15       38.36      4.48 o
   0  11   5       84.67       91.92      7.43 o
   1  11   5       30.58       33.70      3.29 o
   2  11   5        6.31        3.38      2.66 o
   3  11   5       91.37      100.93      6.69 o
  -2 -13   6       55.56       60.75      3.74 o
  -1 -13   6       32.65       35.84      3.07 o
   0 -13   6        0.21       -1.18      1.89 o
   1 -13   6       26.95       20.91      2.65 o
   2 -13   6       53.39       52.17      3.67 o
  -4 -12   6       33.93       36.03      2.78 o
  -3 -12   6       25.66       23.86      3.24 o
  -2 -12   6       89.23       94.02      4.75 o
  -1 -12   6       42.16       47.91      3.17 o
   0 -12   6       95.67      101.41      4.13 o
   1 -12   6       40.25       45.34      3.04 o
   2 -12   6      129.10      123.26      4.38 o
   3 -12   6       20.49       23.08      2.42 o
   4 -12   6       44.01       40.84      2.89 o
   5 -12   6        5.08        5.87      2.77 o
  -6 -11   6        3.15        7.22      4.48 o
  -5 -11   6        3.57       -0.60      2.03 o
  -4 -11   6       52.28       49.24      2.85 o
  -3 -11   6        3.54        3.11      1.85 o
  -2 -11   6       56.86       57.44      3.88 o
  -1 -11   6       80.37       78.95      3.62 o
   0 -11   6       44.67       50.47      2.96 o
   1 -11   6       84.21       90.01      3.80 o
   2 -11   6       17.38       20.96      1.97 o
   3 -11   6       18.58       16.77      2.15 o
   4 -11   6       28.82       29.03      3.50 o
   5 -11   6        8.01        4.59      2.33 o
   6 -11   6        0.40        1.07      2.30 o
  -7 -10   6        3.16        3.36      3.02 o
  -6 -10   6       17.98       14.96      2.45 o
  -5 -10   6       51.33       48.06      4.39 o
  -4 -10   6        4.63        6.72      1.70 o
  -3 -10   6       32.80       27.03      2.49 o
  -2 -10   6      420.06      426.22      7.81 o
  -1 -10   6       27.72       28.99      2.16 o
   0 -10   6       10.89       10.95      1.57 o
   1 -10   6       25.62       27.91      1.79 o
   2 -10   6      502.38      491.09      7.74 o
   3 -10   6       16.76       16.46      2.02 o
   4 -10   6       10.74        7.59      1.57 o
   5 -10   6       57.52       51.18      3.77 o
   6 -10   6       31.35       31.28      2.91 o
   7 -10   6       17.53       12.85      2.50 o
  -7  -9   6       11.24        9.56      3.19 o
  -6  -9   6        9.51        8.43      1.90 o
  -5  -9   6        9.60       13.76      1.94 o
  -4  -9   6        4.32        3.99      1.34 o
  -3  -9   6       34.93       32.61      2.17 o
  -2  -9   6       89.44       89.73      3.59 o
  -1  -9   6      155.42      154.78      3.43 o
   0  -9   6        6.77        8.43      1.29 o
   1  -9   6      173.08      168.58      3.53 o
   2  -9   6       69.21       67.24      2.53 o
   3  -9   6       38.81       37.85      1.98 o
   4  -9   6        4.80        4.54      1.89 o
   5  -9   6       10.65        9.00      1.90 o
   6  -9   6        1.24        0.85      1.58 o
   7  -9   6       11.51       10.42      2.51 o
   8  -9   6       12.01       11.73      2.69 o
  -8  -8   6       64.85       75.42      9.91 o
  -7  -8   6       24.01       23.86      3.02 o
  -6  -8   6       18.20       18.74      2.07 o
  -5  -8   6       63.55       64.15      2.72 o
  -4  -8   6       63.10       59.28      2.38 o
  -3  -8   6       41.15       43.56      2.06 o
  -2  -8   6      509.77      502.02      6.64 o
  -1  -8   6       11.44       15.27      1.36 o
   0  -8   6      166.07      172.33      3.42 o
   1  -8   6       22.08       25.88      1.50 o
   2  -8   6      551.71      537.96      8.08 o
   3  -8   6       58.14       57.02      2.16 o
   4  -8   6      119.51      107.38      3.49 o
   5  -8   6       81.79       73.59      3.84 o
   6  -8   6       16.92       13.42      2.29 o
   7  -8   6       22.56       23.06      2.74 o
   8  -8   6       52.94       56.35      4.18 o
  -9  -7   6       18.91       16.46      3.46 o
  -8  -7   6        6.55        4.09      2.25 o
  -7  -7   6       42.04       48.63      2.70 o
  -6  -7   6       22.60       26.02      1.93 o
  -5  -7   6      203.31      195.81      3.99 o
  -4  -7   6      522.22      499.76      8.17 o
  -3  -7   6      129.57      137.64      2.63 o
  -2  -7   6      202.48      205.77      3.50 o
  -1  -7   6       34.94       34.29      1.46 o
   0  -7   6        5.23        1.87      0.87 o
   1  -7   6       20.74       23.60      1.49 o
   2  -7   6      197.14      198.08      3.82 o
   3  -7   6      235.14      228.78      4.58 o
   4  -7   6      516.41      474.11      8.35 o
   5  -7   6      275.33      252.46      5.97 o
   6  -7   6       38.04       42.05      2.98 o
   7  -7   6       78.41       82.81      4.13 o
   8  -7   6       26.56       29.44      2.94 o
   9  -7   6        5.71        3.03      2.27 o
  -9  -6   6       20.55       24.24      3.64 o
  -8  -6   6       44.34       56.88      3.12 o
  -7  -6   6      165.66      168.77      4.34 o
  -6  -6   6      123.31      108.22      3.52 o
  -5  -6   6      230.76      223.90      4.35 o
  -4  -6   6      102.53       98.27      3.19 o
  -3  -6   6      364.39      356.45      4.43 o
  -2  -6   6      297.79      290.87      3.98 o
  -1  -6   6      190.16      209.10      3.67 o
   0  -6   6       74.41       89.93      1.95 o
   1  -6   6      174.38      190.86      3.57 o
   2  -6   6      267.95      262.82      5.86 o
   3  -6   6      160.63      171.64      3.97 o
   4  -6   6       33.68       36.65      2.38 o
   5  -6   6      110.45      106.84      3.53 o
   6  -6   6      168.36      136.11      4.26 o
   7  -6   6      157.69      149.38      5.07 o
   8  -6   6       69.75       79.00      4.25 o
   9  -6   6       34.34       34.84      6.84 o
  -9  -5   6       40.59       45.07      3.24 o
  -8  -5   6      114.91      114.20      4.81 o
  -7  -5   6       85.92       76.70      4.23 o
  -6  -5   6       66.57       65.57      2.56 o
  -5  -5   6       36.40       35.56      1.81 o
  -4  -5   6       82.93       79.34      2.08 o
  -3  -5   6      431.09      433.70      5.91 o
  -2  -5   6      104.51      104.37      2.09 o
  -1  -5   6      196.30      209.97      2.98 o
   0  -5   6      151.82      197.93      3.01 o
   1  -5   6      228.66      241.19      3.59 o
   2  -5   6      117.67      121.30      2.41 o
   3  -5   6      633.24      600.59     10.15 o
   4  -5   6      103.47       92.02      3.33 o
   5  -5   6       70.17       71.75      3.49 o
   6  -5   6       16.06       16.42      3.15 o
   7  -5   6       35.97       33.14      4.13 o
   8  -5   6      183.88      183.33      7.28 o
   9  -5   6       33.67       34.68      3.56 o
  10  -5   6       12.57       18.01      4.57 o
 -10  -4   6        0.71       -1.81      1.84 o
  -9  -4   6       31.44       36.34      3.16 o
  -8  -4   6      127.87      134.04      5.05 o
  -7  -4   6        9.59        5.81      1.36 o
  -6  -4   6       83.55       68.57      2.38 o
  -5  -4   6       25.09       23.09      1.59 o
  -4  -4   6       85.17       72.61      1.83 o
  -3  -4   6      236.95      236.57      3.50 o
  -2  -4   6      399.01      422.41      4.50 o
  -1  -4   6      125.94      154.79      2.10 o
   0  -4   6       55.98       72.01      1.41 o
   1  -4   6      179.50      202.62      3.02 o
   2  -4   6      315.33      347.70      4.73 o
   3  -4   6      153.94      164.05      3.05 o
   4  -4   6       53.41       42.86      1.98 o
   5  -4   6       70.01       68.12      2.78 o
   6  -4   6       68.86       54.37      2.51 o
   7  -4   6       10.01       10.35      1.91 o
   8  -4   6       13.14       14.16      2.38 o
   9  -4   6       24.72       28.90      6.62 o
  10  -4   6       11.25       14.19      2.84 o
 -10  -3   6        5.66        6.57      2.73 o
  -9  -3   6        9.65        9.43      2.17 o
  -8  -3   6       77.55       75.27      3.53 o
  -7  -3   6       43.61       45.43      2.35 o
  -6  -3   6        5.75        6.67      1.17 o
  -5  -3   6      150.00      146.36      3.21 o
  -4  -3   6       20.82       18.22      1.06 o
  -3  -3   6       33.07       43.39      1.18 o
  -2  -3   6       53.19       59.84      1.21 o
  -1  -3   6      490.91      536.41      5.56 o
   0  -3   6     1212.32     1473.43     13.81 o
   1  -3   6      404.61      470.23      4.77 o
   2  -3   6       76.04       83.81      1.64 o
   3  -3   6        7.73        8.53      0.73 o
   4  -3   6       32.52       29.68      1.27 o
   5  -3   6       94.44      100.68      3.12 o
   6  -3   6        3.55        1.64      1.03 o
   7  -3   6       59.09       51.71      2.81 o
   8  -3   6      148.38      146.17      5.02 o
   9  -3   6       14.81       20.36      3.07 o
  10  -3   6        8.59        8.11      2.52 o
 -10  -2   6       37.22       30.33      7.60 o
  -9  -2   6       29.64       28.93      2.86 o
  -8  -2   6       45.98       50.33      2.97 o
  -7  -2   6       49.54       44.20      2.19 o
  -6  -2   6       50.84       43.94      1.90 o
  -5  -2   6       31.04       33.65      1.60 o
  -4  -2   6        5.87        5.58      0.66 o
  -3  -2   6      674.82      634.01      6.22 o
  -2  -2   6       43.79       44.09      1.13 o
  -1  -2   6      317.37      372.49      4.55 o
   0  -2   6       32.83       52.47      1.39 o
   1  -2   6      262.71      333.98      3.87 o
   2  -2   6       25.97       30.64      1.40 o
   3  -2   6      720.11      713.67      9.87 o
   4  -2   6        9.43        6.63      0.90 o
   5  -2   6       85.15       83.40      2.62 o
   6  -2   6       46.86       39.50      4.13 o
   7  -2   6       30.39       24.42      2.19 o
   8  -2   6        2.55        1.01      1.51 o
   9  -2   6       11.22       10.61      2.30 o
  10  -2   6      116.38      139.06      6.29 o
 -10  -1   6       82.64      100.05      5.15 o
  -9  -1   6       24.95       31.20      4.80 o
  -8  -1   6        4.05        3.91      1.39 o
  -7  -1   6       43.82       45.32      2.19 o
  -6  -1   6       38.52       37.39      1.81 o
  -5  -1   6      244.59      225.03      3.97 o
  -4  -1   6      164.67      138.15      2.22 o
  -3  -1   6      396.98      386.15      4.04 o
  -2  -1   6       68.06       76.96      1.43 o
  -1  -1   6      619.20      682.49      8.91 o
   0  -1   6      168.57      180.32      2.98 o
   1  -1   6      756.72      849.42      8.34 o
   2  -1   6       55.99       65.28      1.92 o
   3  -1   6      342.22      367.37      5.28 o
   4  -1   6      112.00       97.22      2.49 o
   5  -1   6      245.29      232.41      4.49 o
   6  -1   6       85.36       81.79      3.53 o
   7  -1   6       34.56       27.64      2.56 o
   8  -1   6        2.50       -1.60      1.60 o
   9  -1   6       63.09       77.59      4.51 o
  10  -1   6       10.30       12.23      2.90 o
 -10   0   6        6.41        1.92      2.42 o
  -9   0   6       38.82       41.76      4.30 o
  -8   0   6        0.30       -0.81      1.26 o
  -7   0   6       44.37       43.40      2.17 o
  -6   0   6      166.33      152.97      3.41 o
  -5   0   6      149.31      147.38      2.73 o
  -4   0   6       17.52       15.79      0.82 o
  -3   0   6      321.60      319.22      3.48 o
  -2   0   6      246.12      255.83      3.77 o
  -1   0   6      748.85      832.21     10.63 o
   0   0   6     1053.21     1220.11     14.07 o
   1   0   6      701.36      826.01      9.20 o
   2   0   6      223.94      244.01      4.08 o
   3   0   6      394.90      395.24      6.09 o
   4   0   6       55.16       51.31      2.03 o
   5   0   6      161.95      173.23      4.08 o
   6   0   6      123.61      115.84      3.88 o
   7   0   6       60.45       59.50      3.45 o
   8   0   6       22.38       21.56      2.27 o
   9   0   6       13.58       12.13      2.53 o
  10   0   6       34.70       37.66      3.74 o
 -10   1   6       32.81       44.18      5.27 o
  -9   1   6       23.26       21.55      4.34 o
  -8   1   6       75.98       74.65      3.29 o
  -7   1   6       96.32       90.45      3.64 o
  -6   1   6       66.38       60.79      2.38 o
  -5   1   6      299.22      291.24      4.18 o
  -4   1   6       82.92       70.27      1.81 o
  -3   1   6      222.60      222.81      3.62 o
  -2   1   6      558.25      620.65      6.73 o
  -1   1   6      222.54      272.18      4.60 o
   0   1   6       40.59       48.23      1.29 o
   1   1   6      244.76      306.80      3.99 o
   2   1   6      626.90      693.80      9.53 o
   3   1   6      154.58      169.09      3.36 o
   4   1   6       19.47       16.22      1.79 o
   5   1   6      270.15      259.81      5.30 o
   6   1   6       20.52       17.84      1.59 o
   7   1   6       51.98       51.93      2.86 o
   8   1   6      103.69      100.18      4.15 o
   9   1   6       21.79       23.01      4.31 o
  10   1   6       27.43       32.48      3.79 o
 -10   2   6       26.78       31.20      3.50 o
  -9   2   6       11.40       14.25      6.74 o
  -8   2   6       45.93       50.85      2.63 o
  -7   2   6       15.34       16.05      1.68 o
  -6   2   6       26.52       21.27      1.50 o
  -5   2   6       32.27       27.93      1.35 o
  -4   2   6      135.69      118.05      2.11 o
  -3   2   6      143.29      137.70      2.17 o
  -2   2   6      166.96      169.85      2.57 o
  -1   2   6       10.68       15.54      0.86 o
   0   2   6       41.92       27.96      1.03 o
   1   2   6       22.56       30.23      1.25 o
   2   2   6       75.59       81.98      1.84 o
   3   2   6      144.34      138.85      2.59 o
   4   2   6      196.27      173.51      3.56 o
   5   2   6        1.39       -0.41      0.91 o
   6   2   6       29.47       24.18      1.58 o
   7   2   6       40.46       41.30      2.72 o
   8   2   6       14.70       13.62      2.21 o
   9   2   6        5.75        2.58      2.24 o
  10   2   6       12.61       19.40      3.36 o
 -10   3   6       38.76       43.74      3.84 o
  -9   3   6        3.83        2.57      2.18 o
  -8   3   6       57.42       52.98      2.79 o
  -7   3   6       36.57       31.12      2.99 o
  -6   3   6       80.29       79.85      2.34 o
  -5   3   6       48.24       46.77      1.68 o
  -4   3   6       97.68       84.30      1.87 o
  -3   3   6       79.75       80.15      1.82 o
  -2   3   6      110.22      123.69      2.10 o
  -1   3   6      305.74      331.50      4.16 o
   0   3   6       42.94       52.05      1.45 o
   1   3   6      305.78      342.60      4.93 o
   2   3   6      107.29      124.00      2.45 o
   3   3   6       51.60       55.63      1.83 o
   4   3   6       34.74       34.74      1.71 o
   5   3   6       83.32       74.12      2.80 o
   6   3   6       75.07       68.06      3.24 o
   7   3   6        6.80        6.98      1.80 o
   8   3   6       29.84       29.59      2.83 o
   9   3   6        2.75        1.06      2.54 o
  -9   4   6        9.86       12.21      2.69 o
  -8   4   6       11.77       11.07      2.82 o
  -7   4   6        1.43        1.31      1.48 o
  -6   4   6        1.00        0.79      1.03 o
  -5   4   6       35.93       29.81      1.49 o
  -4   4   6      195.52      171.24      3.17 o
  -3   4   6       39.90       36.22      1.49 o
  -2   4   6        3.59        3.48      0.81 o
  -1   4   6      325.06      334.79      4.35 o
   0   4   6      353.47      361.30      4.87 o
   1   4   6      248.98      270.17      4.29 o
   2   4   6       13.15       12.37      1.17 o
   3   4   6       37.97       42.43      2.82 o
   4   4   6      236.87      213.94      4.62 o
   5   4   6        3.81        3.05      1.27 o
   6   4   6       30.39       29.60      2.46 o
   7   4   6        1.54        1.43      1.67 o
   8   4   6      130.77      138.20      8.64 o
   9   4   6       51.51       49.20      4.51 o
  -9   5   6       87.20      105.46      5.28 o
  -8   5   6      151.82      148.55      7.80 o
  -7   5   6        1.43        3.37      1.68 o
  -6   5   6       62.20       55.77      3.41 o
  -5   5   6       40.51       33.45      1.61 o
  -4   5   6      103.46      101.85      2.61 o
  -3   5   6       70.39       70.18      2.00 o
  -2   5   6      202.68      203.74      3.51 o
  -1   5   6      400.32      411.80      5.23 o
   0   5   6        0.07       -0.54      0.81 o
   1   5   6      444.87      438.09      6.06 o
   2   5   6      189.46      200.45      4.02 o
   3   5   6       92.59       90.59      3.03 o
   4   5   6       65.85       68.95      3.43 o
   5   5   6       57.92       47.81      5.06 o
   6   5   6       39.96       35.67      2.37 o
   7   5   6       13.47       13.40      2.36 o
   8   5   6       36.65       33.30      3.23 o
  -8   6   6       18.85       16.73      2.75 o
  -7   6   6       94.90      100.08      8.71 o
  -6   6   6       27.83       28.36      2.09 o
  -5   6   6       23.43       22.41      1.82 o
  -4   6   6      108.24      100.48      2.68 o
  -3   6   6       70.96       68.10      2.16 o
  -2   6   6      177.66      175.64      3.38 o
  -1   6   6      844.01      879.54     10.29 o
   0   6   6      495.81      531.43      7.37 o
   1   6   6      780.92      810.31     10.24 o
   2   6   6      204.05      199.84      4.19 o
   3   6   6       52.51       46.45      2.43 o
   4   6   6      146.89      129.26      4.81 o
   5   6   6       32.51       22.41      3.16 o
   6   6   6       18.58       12.70      2.33 o
   7   6   6       97.42       94.95      5.76 o
   8   6   6       42.28       38.74      5.94 o
  -8   7   6       11.90       12.44      2.86 o
  -7   7   6        8.18        7.75      2.64 o
  -6   7   6       33.34       33.62      2.26 o
  -5   7   6       25.41       20.62      2.10 o
  -4   7   6      164.91      162.70      3.88 o
  -3   7   6      254.38      234.54      4.51 o
  -2   7   6      107.50       99.69      2.82 o
  -1   7   6       89.22       95.21      2.54 o
   0   7   6      101.29      116.08      2.74 o
   1   7   6       66.79       68.43      2.29 o
   2   7   6       68.66       67.07      2.21 o
   3   7   6      238.60      232.07      5.69 o
   4   7   6      137.80      143.13      7.55 o
   5   7   6        6.50        3.25      2.43 o
   6   7   6       48.05       39.13      3.40 o
   7   7   6       43.33       49.13      6.54 o
  -7   8   6      109.23      115.65      6.13 o
  -6   8   6       14.15        9.57      1.87 o
  -5   8   6       42.52       35.40      2.56 o
  -4   8   6       26.53       33.03      2.42 o
  -3   8   6       47.74       48.93      3.49 o
  -2   8   6       57.96       56.19      3.59 o
  -1   8   6        1.57        0.33      1.15 o
   0   8   6       34.27       35.66      1.92 o
   1   8   6        0.82       -0.08      1.14 o
   2   8   6       80.37       77.10      2.68 o
   3   8   6       62.19       56.41      2.85 o
   4   8   6        1.58        1.47      1.94 o
   5   8   6       31.74       26.04      3.20 o
   6   8   6       12.58       13.90      3.47 o
  -6   9   6       82.16       80.26      3.59 o
  -5   9   6        7.72        8.19      2.09 o
  -4   9   6       12.49       18.75      2.43 o
  -3   9   6       24.03       15.17      2.73 o
  -2   9   6      105.61      118.39      5.42 o
  -1   9   6        8.29       11.34      2.64 o
   0   9   6        3.72        2.83      1.27 o
   1   9   6       11.65       11.01      1.62 o
   2   9   6       96.19      108.02      4.08 o
   3   9   6        7.68        8.47      1.93 o
   4   9   6        7.65        9.96      2.26 o
   5   9   6       23.36       27.48      5.81 o
  -4  10   6       19.63       17.42      4.74 o
  -3  10   6       31.70       26.79      4.63 o
  -2  10   6       14.19       10.94      2.64 o
  -1  10   6       29.99       31.00      4.47 o
   0  10   6        0.19       -1.20      1.94 o
   1  10   6       42.93       42.21      2.67 o
   2  10   6       29.44       30.38      2.23 o
   3  10   6       32.91       33.98      3.13 o
   4  10   6       61.83       62.97      8.88 o
  -2  11   6       28.01       29.14      3.98 o
  -1  11   6       19.78       25.80      5.84 o
   0  11   6        4.45        5.15      2.92 o
   1  11   6       11.10       15.38      2.76 o
  -1 -13   7       68.05       74.69      4.00 o
   0 -13   7        0.04       -0.17      2.00 o
   1 -13   7       71.81       75.07      4.55 o
   2 -13   7       47.82       49.66      3.32 o
  -4 -12   7        9.22        4.81      2.26 o
  -3 -12   7        8.48        7.12      3.06 o
  -2 -12   7       87.11       91.67      4.17 o
  -1 -12   7      137.57      136.44      4.77 o
   0 -12   7      156.65      164.58      6.01 o
   1 -12   7      144.49      154.98      6.52 o
   2 -12   7       91.29       92.03      3.99 o
   3 -12   7       16.60       18.12      2.31 o
   4 -12   7       26.31       26.08      3.56 o
  -5 -11   7        6.43        5.31      2.66 o
  -4 -11   7       47.21       44.58      4.16 o
  -3 -11   7       53.64       54.88      3.29 o
  -2 -11   7       61.59       65.22      3.45 o
  -1 -11   7        1.44       -0.51      1.64 o
   0 -11   7      198.42      227.78      5.82 o
   1 -11   7        6.98        7.27      2.13 o
   2 -11   7       54.81       57.95      3.11 o
   3 -11   7       50.19       47.56      2.81 o
   4 -11   7       32.70       30.22      3.34 o
   5 -11   7       16.99       16.58      4.39 o
   6 -11   7       26.56       27.98      3.39 o
  -6 -10   7       35.26       33.01      2.88 o
  -5 -10   7       39.67       42.12      2.59 o
  -4 -10   7       20.00       16.03      2.27 o
  -3 -10   7       15.53       13.32      2.14 o
  -2 -10   7      246.90      243.85      6.01 o
  -1 -10   7       66.85       74.39      3.31 o
   0 -10   7       59.68       59.42      2.61 o
   1 -10   7       72.79       74.94      2.60 o
   2 -10   7      257.90      253.93      5.77 o
   3 -10   7       43.16       42.81      3.23 o
   4 -10   7       38.40       25.04      2.89 o
   5 -10   7       23.01       24.82      3.83 o
   6 -10   7       25.03       25.58      3.22 o
   7 -10   7        6.61        6.31      2.21 o
  -7  -9   7        3.56        4.77      3.03 o
  -6  -9   7        6.07        6.50      1.94 o
  -5  -9   7       15.58       16.71      2.41 o
  -4  -9   7       20.86       22.19      2.02 o
  -3  -9   7       97.43       99.93      3.77 o
  -2  -9   7        1.44       -0.88      1.37 o
  -1  -9   7        7.81        7.83      1.42 o
   0  -9   7      166.28      165.15      3.53 o
   1  -9   7        9.71       13.14      1.54 o
   2  -9   7        1.54        1.47      1.11 o
   3  -9   7       68.09       67.31      3.08 o
   4  -9   7       41.97       36.41      3.09 o
   5  -9   7       24.64       21.70      2.46 o
   6  -9   7       11.80       10.80      2.13 o
   7  -9   7        4.13       -0.29      2.02 o
  -8  -8   7       27.06       33.93      4.34 o
  -7  -8   7       12.34       11.80      2.11 o
  -6  -8   7       37.48       37.86      2.62 o
  -5  -8   7       48.96       47.01      2.49 o
  -4  -8   7      258.43      243.35      6.37 o
  -3  -8   7       21.42       19.73      1.67 o
  -2  -8   7       45.89       49.23      2.02 o
  -1  -8   7       31.89       37.29      1.78 o
   0  -8   7      328.28      292.89      5.15 o
   1  -8   7       34.73       39.82      1.97 o
   2  -8   7       22.32       28.26      1.77 o
   3  -8   7       39.56       36.50      2.29 o
   4  -8   7      214.43      205.54      4.65 o
   5  -8   7       37.97       33.49      2.59 o
   6  -8   7       42.81       41.55      3.21 o
   7  -8   7       55.13       46.12      3.41 o
   8  -8   7        5.20        7.65      2.46 o
  -8  -7   7       42.37       55.38      4.74 o
  -7  -7   7       93.37       94.07      3.23 o
  -6  -7   7       97.80      100.55      3.23 o
  -5  -7   7      310.00      299.93      5.53 o
  -4  -7   7       30.24       29.79      2.01 o
  -3  -7   7       13.36       14.22      1.48 o
  -2  -7   7      245.26      240.66      3.94 o
  -1  -7   7       26.85       32.05      1.45 o
   0  -7   7        0.46        1.34      0.90 o
   1  -7   7       29.78       28.58      1.60 o
   2  -7   7      239.08      226.97      4.96 o
   3  -7   7       18.96       19.04      1.73 o
   4  -7   7      151.92      143.68      3.61 o
   5  -7   7      516.29      482.62     10.73 o
   6  -7   7      124.67      131.33      4.81 o
   7  -7   7       41.38       42.21      3.17 o
   8  -7   7       48.45       51.78      7.77 o
   9  -7   7        0.80        0.29      2.01 o
  -9  -6   7       13.14       13.23      3.27 o
  -8  -6   7       51.77       54.67      3.16 o
  -7  -6   7        2.16        3.03      1.56 o
  -6  -6   7      146.73      148.62      3.91 o
  -5  -6   7      217.92      210.24      4.28 o
  -4  -6   7      541.13      511.34      7.63 o
  -3  -6   7        5.80        7.56      1.13 o
  -2  -6   7      133.62      135.56      2.71 o
  -1  -6   7      204.75      229.10      3.33 o
   0  -6   7      666.23      747.63      8.71 o
   1  -6   7      213.16      246.70      4.22 o
   2  -6   7      157.80      157.41      3.78 o
   3  -6   7       48.58       52.65      2.43 o
   4  -6   7      541.79      506.40      8.56 o
   5  -6   7       95.77       94.62      3.10 o
   6  -6   7      172.86      157.69      6.03 o
   7  -6   7        6.15        3.68      1.80 o
   8  -6   7      106.49      113.68      4.67 o
   9  -6   7       19.97       20.65      3.18 o
  -9  -5   7       17.02       18.53      6.39 o
  -8  -5   7      113.26      132.50      5.26 o
  -7  -5   7       54.00       59.62      3.03 o
  -6  -5   7      321.42      286.28      6.13 o
  -5  -5   7      394.87      378.10      6.18 o
  -4  -5   7      203.23      186.74      3.56 o
  -3  -5   7      274.74      250.44      4.42 o
  -2  -5   7       65.57       66.07      1.71 o
  -1  -5   7       27.31       33.73      1.19 o
   0  -5   7      170.20      154.30      2.83 o
   1  -5   7       25.47       32.62      1.34 o
   2  -5   7       28.41       32.26      1.52 o
   3  -5   7      229.47      219.22      4.42 o
   4  -5   7      117.53      104.12      2.98 o
   5  -5   7      416.79      376.35      7.32 o
   6  -5   7      299.23      278.24      6.38 o
   7  -5   7      143.06      143.44     10.62 o
   8  -5   7       66.06       63.32      4.64 o
   9  -5   7       16.98       20.49      2.98 o
  -9  -4   7       26.86       27.15      3.56 o
  -8  -4   7      130.88      127.10      4.85 o
  -7  -4   7      233.16      224.86      5.02 o
  -6  -4   7       79.10       80.54      2.63 o
  -5  -4   7       51.49       48.64      2.05 o
  -4  -4   7        6.93        8.36      0.95 o
  -3  -4   7       78.11       82.49      2.07 o
  -2  -4   7      595.79      626.46      6.60 o
  -1  -4   7       56.40       64.56      1.40 o
   0  -4   7      171.42      198.12      2.62 o
   1  -4   7      104.29      106.65      2.09 o
   2  -4   7      660.45      692.24      8.06 o
   3  -4   7      104.14      109.08      2.45 o
   4  -4   7       10.58       10.67      1.26 o
   5  -4   7       28.84       26.47      1.73 o
   6  -4   7       34.09       40.27      2.23 o
   7  -4   7      202.23      192.47      9.47 o
   8  -4   7      242.63      240.35      7.66 o
   9  -4   7       56.07       67.06      4.24 o
  10  -4   7       35.51       39.91      6.99 o
 -10  -3   7       33.58       44.25      8.30 o
  -9  -3   7       74.85       81.88      4.36 o
  -8  -3   7      126.24      124.92      6.95 o
  -7  -3   7       34.48       37.47      3.43 o
  -6  -3   7       10.88       12.54      1.38 o
  -5  -3   7      116.60      109.48      2.84 o
  -4  -3   7       39.90       41.84      1.47 o
  -3  -3   7       63.93       59.29      1.74 o
  -2  -3   7      162.27      157.81      2.48 o
  -1  -3   7      269.27      302.83      4.05 o
   0  -3   7        9.23        7.27      0.60 o
   1  -3   7      240.54      280.12      3.65 o
   2  -3   7      107.00      118.26      2.09 o
   3  -3   7       35.56       35.40      1.53 o
   4  -3   7       12.46       14.18      1.28 o
   5  -3   7       94.05       94.94      4.08 o
   6  -3   7       21.95       22.12      1.60 o
   7  -3   7        7.69        6.12      1.64 o
   8  -3   7       13.31       15.55      2.39 o
   9  -3   7       51.05       49.34      3.92 o
  10  -3   7       14.81       14.54      3.00 o
 -10  -2   7       41.86       60.38      6.27 o
  -9  -2   7        4.89        5.06      2.01 o
  -8  -2   7       72.17       77.41      3.20 o
  -7  -2   7       85.52       83.00      2.95 o
  -6  -2   7       73.62       70.12      2.66 o
  -5  -2   7       31.45       29.41      1.62 o
  -4  -2   7       20.74       23.93      1.22 o
  -3  -2   7      175.74      170.45      2.59 o
  -2  -2   7      229.68      230.51      3.68 o
  -1  -2   7       82.37       80.67      2.57 o
   0  -2   7       61.01       74.38      1.72 o
   1  -2   7       88.53       88.46      1.50 o
   2  -2   7      309.84      318.57      4.57 o
   3  -2   7      177.75      187.91      4.04 o
   4  -2   7       17.83       19.51      1.33 o
   5  -2   7        5.40        5.29      1.25 o
   6  -2   7       25.23       23.48      2.46 o
   7  -2   7       70.79       75.29      3.18 o
   8  -2   7       80.23       80.43      5.30 o
   9  -2   7       14.25       16.81      2.67 o
  10  -2   7       87.72      114.82      6.90 o
 -10  -1   7       45.43       64.20      6.45 o
  -9  -1   7       21.15       21.35      3.18 o
  -8  -1   7        8.81        7.94      1.88 o
  -7  -1   7       22.23       25.60      1.91 o
  -6  -1   7      350.08      312.95      5.39 o
  -5  -1   7        5.85        5.80      1.11 o
  -4  -1   7       45.83       45.88      1.34 o
  -3  -1   7       93.59       87.26      1.74 o
  -2  -1   7      260.76      273.00      3.74 o
  -1  -1   7      254.20      257.09      3.74 o
   0  -1   7      185.37      193.33      2.96 o
   1  -1   7      284.95      293.79      3.40 o
   2  -1   7      256.59      276.50      4.24 o
   3  -1   7      150.54      144.06      2.86 o
   4  -1   7       41.46       44.18      1.67 o
   5  -1   7        7.72        7.44      1.04 o
   6  -1   7      565.76      580.02      9.08 o
   7  -1   7       48.74       50.81      9.54 o
   8  -1   7        7.09        4.60      1.93 o
   9  -1   7       14.21       17.73      2.66 o
  10  -1   7        7.14       13.21      2.96 o
 -10   0   7       68.63       77.26      6.76 o
  -9   0   7        7.46        8.53      4.60 o
  -8   0   7       24.75       23.17      2.32 o
  -7   0   7       94.46       96.13      3.06 o
  -6   0   7      220.65      214.32      4.13 o
  -5   0   7      107.11       93.67      2.37 o
  -4   0   7       58.32       52.38      1.55 o
  -3   0   7       33.51       37.22      1.29 o
  -2   0   7      263.28      269.15      4.03 o
  -1   0   7      631.52      659.54      8.79 o
   0   0   7        0.28        0.37      0.49 o
   1   0   7      589.56      639.04      6.93 o
   2   0   7      244.64      264.27      4.47 o
   3   0   7       28.48       30.33      1.47 o
   4   0   7      110.71      112.35      3.18 o
   5   0   7      244.85      235.60      4.61 o
   6   0   7       27.21       25.97      5.52 o
   7   0   7      101.09      100.49      5.95 o
   8   0   7       33.52       33.32      2.59 o
   9   0   7       23.92       31.15      3.30 o
  10   0   7       56.18       58.56      6.79 o
 -10   1   7        6.71        7.78      3.07 o
  -9   1   7       85.32      104.04      7.46 o
  -8   1   7       29.32       26.84      2.09 o
  -7   1   7      130.27      121.55      3.66 o
  -6   1   7      195.75      169.00      3.60 o
  -5   1   7      280.64      249.27      4.14 o
  -4   1   7       44.66       46.76      1.77 o
  -3   1   7      240.83      231.91      3.19 o
  -2   1   7       51.09       55.39      1.53 o
  -1   1   7      273.48      315.96      4.14 o
   0   1   7      212.55      246.51      3.53 o
   1   1   7      273.19      328.30      4.65 o
   2   1   7      112.01      109.54      1.96 o
   3   1   7      208.52      207.31      3.95 o
   4   1   7       13.88       13.43      1.22 o
   5   1   7      252.78      247.86      5.45 o
   6   1   7      151.25      145.41      5.18 o
   7   1   7      163.86      168.20      5.04 o
   8   1   7       55.88       60.75      3.40 o
   9   1   7      108.83      127.38      5.00 o
  -9   2   7       34.92       38.02      3.46 o
  -8   2   7       81.03       80.57      3.15 o
  -7   2   7      197.18      189.16      5.12 o
  -6   2   7       20.92       18.84      1.80 o
  -5   2   7       97.01       92.39      2.45 o
  -4   2   7       96.95       83.22      2.81 o
  -3   2   7        4.66        4.64      0.81 o
  -2   2   7      349.60      339.30      4.59 o
  -1   2   7      321.56      323.74      4.67 o
   0   2   7       12.87       14.08      1.00 o
   1   2   7      281.63      288.48      4.34 o
   2   2   7      247.20      253.57      3.91 o
   3   2   7       47.63       46.53      1.54 o
   4   2   7       83.28       80.76      2.37 o
   5   2   7       99.09       92.35      3.51 o
   6   2   7       10.72        8.31      1.43 o
   7   2   7      114.49       99.37      3.97 o
   8   2   7       60.11       63.19      3.94 o
   9   2   7        0.42        1.32      1.96 o
  -9   3   7        1.00       -1.99      1.99 o
  -8   3   7       19.42       21.81      2.63 o
  -7   3   7       12.62       10.77      1.70 o
  -6   3   7       15.16       16.64      1.43 o
  -5   3   7      302.46      274.30      5.11 o
  -4   3   7      154.51      153.74      2.93 o
  -3   3   7      162.40      174.72      2.81 o
  -2   3   7      107.36      115.99      2.42 o
  -1   3   7      134.64      137.08      2.76 o
   0   3   7      237.28      216.06      3.31 o
   1   3   7      157.66      160.37      3.02 o
   2   3   7      191.08      195.35      3.66 o
   3   3   7      163.71      172.56      3.89 o
   4   3   7      208.24      190.13      4.08 o
   5   3   7      229.89      205.65      4.48 o
   6   3   7       62.02       56.30      2.95 o
   7   3   7        7.59        3.88      2.23 o
   8   3   7        4.19        5.01      2.04 o
   9   3   7        8.45        5.37      2.77 o
  -9   4   7       27.21       31.59      3.45 o
  -8   4   7        4.79        4.01      1.74 o
  -7   4   7        5.10        3.37      2.51 o
  -6   4   7       86.07       81.00      2.66 o
  -5   4   7        7.05        9.03      1.31 o
  -4   4   7       56.91       51.78      1.94 o
  -3   4   7      104.55       98.88      2.15 o
  -2   4   7      233.11      230.26      3.75 o
  -1   4   7      297.34      314.76      4.61 o
   0   4   7      112.99      124.42      2.49 o
   1   4   7      312.88      324.25      6.07 o
   2   4   7      143.89      153.65      3.34 o
   3   4   7       86.27       82.83      4.24 o
   4   4   7       13.00        9.98      2.25 o
   5   4   7        8.21        4.66      1.44 o
   6   4   7       76.10       77.30      4.38 o
   7   4   7       26.37       27.01      2.71 o
   8   4   7       38.88       43.84      3.43 o
   9   4   7       21.56       26.54      5.76 o
  -8   5   7       52.47       56.77      8.05 o
  -7   5   7       54.85       63.22      3.27 o
  -6   5   7       46.07       53.85      3.39 o
  -5   5   7       59.90       49.01      3.09 o
  -4   5   7      108.57      107.06      2.92 o
  -3   5   7       30.45       27.52      1.31 o
  -2   5   7      126.77      135.81      2.90 o
  -1   5   7      179.08      180.89      3.12 o
   0   5   7      523.92      569.68      7.69 o
   1   5   7      144.08      149.54      3.50 o
   2   5   7      157.76      164.86      3.67 o
   3   5   7       17.95       21.75      1.83 o
   4   5   7      101.84       98.43      4.27 o
   5   5   7       24.85       20.68      2.41 o
   6   5   7       15.00       17.62      2.86 o
   7   5   7       47.73       47.62      4.28 o
   8   5   7       18.67       17.68      4.72 o
  -8   6   7       10.21       14.40      2.87 o
  -7   6   7       17.86       17.23      2.74 o
  -6   6   7       29.24       28.12      2.32 o
  -5   6   7        7.23        6.38      2.16 o
  -4   6   7       45.50       38.52      2.18 o
  -3   6   7       46.26       46.98      2.51 o
  -2   6   7      219.16      218.06      4.12 o
  -1   6   7       75.15       74.26      2.25 o
   0   6   7      323.93      341.84      5.41 o
   1   6   7       75.65       77.20      2.65 o
   2   6   7      173.33      170.69      4.01 o
   3   6   7       55.39       51.06      2.31 o
   4   6   7       62.16       61.32      3.77 o
   5   6   7       15.15       16.78      2.46 o
   6   6   7       63.70       65.41      5.00 o
   7   6   7        1.33        2.42      3.84 o
  -7   7   7       46.60       52.95      3.78 o
  -6   7   7        5.75        2.40      1.86 o
  -5   7   7       83.29       85.14      4.17 o
  -4   7   7        9.37       11.44      1.97 o
  -3   7   7       63.31       65.38      3.25 o
  -2   7   7      139.05      142.00      3.42 o
  -1   7   7        3.08        2.00      1.09 o
   0   7   7      539.68      566.04      8.06 o
   1   7   7        1.99        0.05      1.00 o
   2   7   7      131.62      142.76      4.45 o
   3   7   7       55.97       55.29      2.85 o
   4   7   7       13.33       12.09      2.35 o
   5   7   7      104.49       93.19      6.75 o
   6   7   7       29.70       26.98      4.84 o
   7   7   7       53.91       53.36      6.81 o
  -6   8   7       91.77       93.24      6.54 o
  -5   8   7       20.44       19.72      2.29 o
  -4   8   7       24.91       20.01      2.82 o
  -3   8   7        5.65        5.89      2.77 o
  -2   8   7       58.92       59.92      4.09 o
  -1   8   7       27.49       28.18      1.87 o
   0   8   7        3.89        4.00      1.36 o
   1   8   7       26.52       30.42      1.98 o
   2   8   7       57.77       55.26      2.91 o
   3   8   7       14.56       13.37      1.96 o
   4   8   7        2.03        1.99      1.79 o
   5   8   7        0.83        5.77      3.97 o
   6   8   7       95.59       96.27      8.63 o
  -5   9   7       58.76       54.71      4.18 o
  -4   9   7      162.00      171.44     10.44 o
  -3   9   7       78.20       75.14      4.44 o
  -2   9   7       14.95       14.48      3.97 o
  -1   9   7        2.03        2.58      2.08 o
   0   9   7        6.65        5.71      1.46 o
   1   9   7        9.21       12.04      1.70 o
   2   9   7       23.74       25.11      2.42 o
   3   9   7       67.00       67.74      3.41 o
   4   9   7      187.97      205.03     11.33 o
   5   9   7      103.21      117.66      8.81 o
  -3  10   7        2.96        0.17      2.90 o
  -2  10   7       90.23       92.28      4.92 o
  -1  10   7       51.97       49.93      3.78 o
   0  10   7       34.03       35.16      3.25 o
   1  10   7       52.13       54.02      3.03 o
   2  10   7       93.98      105.19      4.32 o
   3  10   7        2.88        3.72      2.91 o
   0 -13   8        0.41        1.39      2.09 o
   1 -13   8       37.53       40.47      3.68 o
  -3 -12   8       88.57       83.04      4.10 o
  -2 -12   8       75.16       78.73      3.96 o
  -1 -12   8        9.11        7.52      2.15 o
   0 -12   8       53.82       58.28      3.43 o
   1 -12   8       18.13       21.88      2.49 o
   2 -12   8      119.05      117.21      4.46 o
   3 -12   8       77.47       76.08      4.99 o
   4 -12   8       57.83       51.61      4.48 o
  -5 -11   8       22.02       21.72      3.08 o
  -4 -11   8       12.15       11.25      2.37 o
  -3 -11   8        2.29        4.21      2.04 o
  -2 -11   8      198.07      192.05      5.54 o
  -1 -11   8      187.63      192.48      5.41 o
   0 -11   8       27.88       30.46      2.54 o
   1 -11   8      167.83      183.94      4.70 o
   2 -11   8      163.22      168.91      5.30 o
   3 -11   8        2.21        2.04      2.12 o
   4 -11   8       13.44       11.93      2.76 o
   5 -11   8       23.80       22.76      3.87 o
  -6 -10   8       31.27       26.61      2.75 o
  -5 -10   8       88.57       87.81      6.02 o
  -4 -10   8       18.16       14.82      2.41 o
  -3 -10   8       27.44       27.92      2.84 o
  -2 -10   8       30.40       33.01      2.72 o
  -1 -10   8        8.26       12.84      1.97 o
   0 -10   8       71.32       73.97      2.87 o
   1 -10   8        3.01        4.41      1.55 o
   2 -10   8       25.51       27.82      2.19 o
   3 -10   8       33.46       37.18      4.85 o
   4 -10   8       17.98       12.08      2.54 o
   5 -10   8       66.50       66.81      4.28 o
   6 -10   8       71.05       55.01      4.21 o
  -7  -9   8       14.14       15.30      2.87 o
  -6  -9   8       93.27       92.00      3.59 o
  -5  -9   8        0.28       -1.24      1.57 o
  -4  -9   8       62.77       58.27      2.93 o
  -3  -9   8        7.25        4.69      1.75 o
  -2  -9   8        1.45        1.75      1.39 o
  -1  -9   8        2.29        3.62      1.29 o
   0  -9   8        5.87        3.50      1.28 o
   1  -9   8        0.38        0.05      1.17 o
   2  -9   8        5.43        3.15      1.28 o
   3  -9   8       10.06       10.41      1.89 o
   4  -9   8       94.02       83.27      4.26 o
   5  -9   8        1.06        1.27      1.67 o
   6  -9   8       55.85       52.62      3.35 o
   7  -9   8       93.01       86.24      9.49 o
  -7  -8   8      132.07      137.55     10.48 o
  -6  -8   8       11.29       12.31      1.69 o
  -5  -8   8       31.33       28.62      2.44 o
  -4  -8   8      118.51      115.61      3.60 o
  -3  -8   8       66.34       67.37      2.59 o
  -2  -8   8       40.94       42.12      1.93 o
  -1  -8   8       64.74       59.30      2.33 o
   0  -8   8       74.44       79.53      2.89 o
   1  -8   8       61.11       51.82      2.33 o
   2  -8   8       29.96       36.59      2.27 o
   3  -8   8       23.39       23.08      2.00 o
   4  -8   8      124.51      120.46      4.18 o
   5  -8   8       74.92       64.98      3.34 o
   6  -8   8       29.68       29.78      2.90 o
   7  -8   8       51.61       47.98      3.52 o
   8  -8   8       17.19       21.71      4.81 o
  -8  -7   8        8.42        5.39      2.36 o
  -7  -7   8        0.53        0.80      1.44 o
  -6  -7   8       93.79       96.05      3.41 o
  -5  -7   8       93.65       84.79      3.84 o
  -4  -7   8       50.66       48.93      2.97 o
  -3  -7   8      269.76      248.80      4.43 o
  -2  -7   8      333.03      354.31      5.15 o
  -1  -7   8       26.36       19.63      1.30 o
   0  -7   8      350.50      390.01      6.81 o
   1  -7   8       32.85       26.31      1.64 o
   2  -7   8      396.26      416.38      7.50 o
   3  -7   8      414.98      362.95      9.46 o
   4  -7   8       44.09       42.92      2.17 o
   5  -7   8       82.03       72.78      3.22 o
   6  -7   8      112.85      104.57      4.32 o
   7  -7   8        9.87       10.67      2.19 o
   8  -7   8       52.27       51.73      5.26 o
  -8  -6   8      167.25      186.03      8.27 o
  -7  -6   8       20.58       20.91      2.23 o
  -6  -6   8       38.02       37.86      2.28 o
  -5  -6   8       91.34       83.89      3.09 o
  -4  -6   8       32.20       26.99      1.94 o
  -3  -6   8      203.70      198.42      3.76 o
  -2  -6   8      113.39      103.06      2.43 o
  -1  -6   8       73.75       86.96      2.14 o
   0  -6   8        6.57       12.98      1.12 o
   1  -6   8       99.97      112.10      2.89 o
   2  -6   8       63.04       58.33      2.39 o
   3  -6   8       68.23       76.42      3.36 o
   4  -6   8       44.89       40.23      2.13 o
   5  -6   8       42.76       41.94      2.23 o
   6  -6   8        1.36       -0.10      1.41 o
   7  -6   8       52.06       51.19      4.54 o
   8  -6   8      145.55      157.83      5.49 o
   9  -6   8       39.71       39.69      3.51 o
  -9  -5   8       39.10       45.54      4.43 o
  -8  -5   8       36.45       41.96      3.26 o
  -7  -5   8      163.44      157.58      7.67 o
  -6  -5   8       53.86       48.93      2.29 o
  -5  -5   8      173.41      163.38      7.38 o
  -4  -5   8       55.80       53.00      2.07 o
  -3  -5   8      282.86      265.06      3.91 o
  -2  -5   8      312.05      317.62      4.30 o
  -1  -5   8      245.19      261.80      3.96 o
   0  -5   8     1109.37     1210.14     13.25 o
   1  -5   8      221.26      239.92      3.91 o
   2  -5   8      306.84      324.84      5.24 o
   3  -5   8      314.47      293.87      5.51 o
   4  -5   8      126.99      106.77      3.05 o
   5  -5   8      330.88      304.15      5.91 o
   6  -5   8       92.39       85.27      3.25 o
   7  -5   8      154.00      136.20      5.38 o
   8  -5   8       11.68        9.86      2.32 o
   9  -5   8       21.08       23.33      3.11 o
  -9  -4   8        1.69        1.59      2.46 o
  -8  -4   8       28.00       33.02      2.50 o
  -7  -4   8       14.27       14.92      3.49 o
  -6  -4   8       68.81       63.18      2.44 o
  -5  -4   8      371.76      336.68      6.37 o
  -4  -4   8      422.24      386.39      5.85 o
  -3  -4   8      108.55      118.98      2.88 o
  -2  -4   8      217.45      233.27      3.39 o
  -1  -4   8      280.64      285.32      4.08 o
   0  -4   8        6.78        6.72      0.90 o
   1  -4   8      268.71      287.54      4.08 o
   2  -4   8      289.93      301.14      3.98 o
   3  -4   8      253.57      263.02      3.84 o
   4  -4   8      358.70      329.99      5.88 o
   5  -4   8      342.57      323.26      8.28 o
   6  -4   8       37.04       35.05      2.08 o
   7  -4   8       40.00       38.66      2.83 o
   8  -4   8       34.98       39.16      3.15 o
   9  -4   8       10.24       11.64      2.48 o
  -9  -3   8       42.85       55.06      6.03 o
  -8  -3   8       47.74       45.58      2.75 o
  -7  -3   8      165.92      152.74      3.99 o
  -6  -3   8      119.56      113.87      3.13 o
  -5  -3   8      117.97      112.10      3.30 o
  -4  -3   8        4.23        4.32      1.11 o
  -3  -3   8     1007.98      959.20     10.86 o
  -2  -3   8      269.62      259.77      3.54 o
  -1  -3   8      135.58      139.80      2.46 o
   0  -3   8        1.19       -0.06      0.62 o
   1  -3   8      166.04      171.25      2.76 o
   2  -3   8      201.33      209.33      3.14 o
   3  -3   8      821.33      836.60     12.52 o
   4  -3   8      101.08      104.08      2.80 o
   5  -3   8       10.82       13.55      1.99 o
   6  -3   8      213.19      202.29      6.74 o
   7  -3   8      122.78      112.87      6.05 o
   8  -3   8       15.62       19.87      6.20 o
   9  -3   8       45.40       52.84      3.79 o
  -9  -2   8       22.35       28.77      3.64 o
  -8  -2   8        1.97       -1.11      1.73 o
  -7  -2   8       28.19       27.23      2.26 o
  -6  -2   8      121.50      107.49      3.01 o
  -5  -2   8      483.58      424.41      6.48 o
  -4  -2   8      542.81      504.90      6.30 o
  -3  -2   8      174.58      177.74      3.08 o
  -2  -2   8      215.96      225.68      3.45 o
  -1  -2   8      154.17      151.41      2.75 o
   0  -2   8       92.83       93.85      2.45 o
   1  -2   8      131.88      137.03      2.29 o
   2  -2   8      314.63      317.75      4.70 o
   3  -2   8      328.18      327.73      5.53 o
   4  -2   8      485.88      473.54      8.25 o
   5  -2   8      540.87      520.36      8.21 o
   6  -2   8       25.71       21.30      2.43 o
   7  -2   8       21.10       21.62      4.52 o
   8  -2   8       28.14       25.66      5.27 o
   9  -2   8       43.33       49.00      3.65 o
  -9  -1   8       44.83       57.78     11.56 o
  -8  -1   8       47.89       53.91      2.71 o
  -7  -1   8       23.80       22.33      2.05 o
  -6  -1   8       64.11       60.00      2.26 o
  -5  -1   8        9.95        6.95      1.64 o
  -4  -1   8       52.74       41.16      1.85 o
  -3  -1   8      305.41      291.24      4.59 o
  -2  -1   8      736.53      755.48      9.32 o
  -1  -1   8      137.51      149.86      2.96 o
   0  -1   8       45.98       41.93      1.58 o
   1  -1   8      155.39      167.12      2.15 o
   2  -1   8      610.23      673.34      8.81 o
   3  -1   8      201.15      202.22      3.67 o
   4  -1   8       14.47       11.71      1.26 o
   5  -1   8      238.57      220.76      4.50 o
   6  -1   8      162.85      160.62      3.92 o
   7  -1   8        9.00        6.68      3.20 o
   8  -1   8       22.72       25.20      6.03 o
   9  -1   8        6.13        5.64      2.34 o
  -9   0   8       14.18       16.43      2.71 o
  -8   0   8        8.41        6.68      1.65 o
  -7   0   8       19.39       20.23      2.37 o
  -6   0   8      129.98      120.56      3.08 o
  -5   0   8      954.07      831.57     11.30 o
  -4   0   8       48.07       46.33      1.63 o
  -3   0   8      562.80      500.60      6.82 o
  -2   0   8       84.30       76.46      2.02 o
  -1   0   8       62.41       69.07      1.97 o
   0   0   8      917.65      992.01     12.92 o
   1   0   8       61.04       65.27      1.73 o
   2   0   8       50.09       52.24      1.78 o
   3   0   8      463.11      453.72      7.10 o
   4   0   8       22.00       21.60      1.48 o
   5   0   8      559.71      549.86     10.36 o
   6   0   8       39.84       36.45      2.20 o
   7   0   8       78.12       77.44      3.97 o
   8   0   8       11.65       10.12      2.19 o
   9   0   8       39.51       42.85      3.61 o
  -9   1   8        1.23        2.60      1.84 o
  -8   1   8       37.65       43.77      2.56 o
  -7   1   8       77.08       68.43      2.67 o
  -6   1   8        7.33        4.92      1.24 o
  -5   1   8      115.89      106.76      2.89 o
  -4   1   8       30.07       30.10      1.64 o
  -3   1   8      184.10      178.78      3.41 o
  -2   1   8      149.89      150.77      2.91 o
  -1   1   8       83.83       82.24      2.20 o
   0   1   8       73.50       99.44      2.42 o
   1   1   8      108.73      106.85      2.87 o
   2   1   8      214.27      220.02      3.57 o
   3   1   8      262.54      258.21      4.75 o
   4   1   8       39.48       39.90      2.04 o
   5   1   8      502.56      488.98      8.62 o
   6   1   8       59.04       55.40      3.31 o
   7   1   8       49.45       44.95      2.56 o
   8   1   8       53.81       51.62      3.90 o
   9   1   8       47.46       53.68      3.98 o
  -9   2   8       84.02       93.44      8.41 o
  -8   2   8       35.83       38.80      2.48 o
  -7   2   8        8.28        5.42      1.42 o
  -6   2   8       65.63       58.72      2.84 o
  -5   2   8      697.22      640.55     11.54 o
  -4   2   8       86.62       79.67      2.22 o
  -3   2   8      136.04      145.82      3.11 o
  -2   2   8      229.10      225.47      3.82 o
  -1   2   8      149.16      151.80      3.40 o
   0   2   8       96.56      101.16      2.67 o
   1   2   8      153.42      159.23      3.03 o
   2   2   8      160.13      168.59      3.11 o
   3   2   8       61.94       67.64      1.99 o
   4   2   8       95.38       90.08      2.70 o
   5   2   8      311.03      302.77      7.93 o
   6   2   8       76.26       66.44      3.68 o
   7   2   8        8.40        8.48      1.67 o
   8   2   8        4.97        3.32      1.90 o
   9   2   8       43.20       48.75      3.79 o
  -9   3   8       34.08       42.94      6.39 o
  -8   3   8        8.91        9.69      1.81 o
  -7   3   8        0.20        0.61      1.29 o
  -6   3   8       69.09       65.31      2.64 o
  -5   3   8        1.24        1.07      1.11 o
  -4   3   8       44.29       37.33      1.84 o
  -3   3   8      299.78      266.02      4.54 o
  -2   3   8      172.97      183.08      3.48 o
  -1   3   8      325.33      326.69      4.96 o
   0   3   8      626.86      610.17      8.24 o
   1   3   8      304.07      310.04      4.88 o
   2   3   8      240.18      245.65      4.41 o
   3   3   8      336.20      304.36      5.12 o
   4   3   8       68.28       61.08      2.47 o
   5   3   8       45.63       39.61      4.04 o
   6   3   8       54.26       47.51      4.00 o
   7   3   8        7.26        6.04      2.22 o
   8   3   8       33.90       33.97      3.11 o
  -8   4   8       31.28       33.58      2.76 o
  -7   4   8       20.54       24.50      2.14 o
  -6   4   8       51.47       52.63      2.61 o
  -5   4   8      106.66      102.10      2.95 o
  -4   4   8       88.28       78.02      2.46 o
  -3   4   8       57.73       64.51      2.27 o
  -2   4   8       76.28       81.42      2.42 o
  -1   4   8       29.67       30.11      1.69 o
   0   4   8        3.11        3.39      1.09 o
   1   4   8       14.70       16.78      1.44 o
   2   4   8       40.08       48.92      2.03 o
   3   4   8        6.21       14.09      1.83 o
   4   4   8       70.84       65.94      2.70 o
   5   4   8       88.09       83.06      3.78 o
   6   4   8       40.36       36.60      2.99 o
   7   4   8        8.58       10.58      1.89 o
   8   4   8        0.44       -0.80      3.04 o
  -8   5   8       30.03       30.81      2.80 o
  -7   5   8       44.56       43.66      3.05 o
  -6   5   8       24.45       21.92      2.14 o
  -5   5   8       15.70       14.87      1.78 o
  -4   5   8       25.06       26.26      2.17 o
  -3   5   8       86.97       74.65      2.51 o
  -2   5   8      165.78      165.71      3.51 o
  -1   5   8      124.22      131.62      4.10 o
   0   5   8      150.97      159.22      3.25 o
   1   5   8      113.01      123.54      3.60 o
   2   5   8      156.76      163.05      3.76 o
   3   5   8       78.18       66.26      2.46 o
   4   5   8       27.68       32.16      2.77 o
   5   5   8       11.38        9.20      2.20 o
   6   5   8       13.25       12.25      2.26 o
   7   5   8       89.19       91.64      5.02 o
  -7   6   8       26.50       21.37      4.32 o
  -6   6   8       45.51       43.39      3.81 o
  -5   6   8        8.03        6.37      1.71 o
  -4   6   8       12.68       13.89      1.96 o
  -3   6   8       11.18       10.39      1.56 o
  -2   6   8        3.53        2.43      1.24 o
  -1   6   8      103.38      115.40      3.21 o
   0   6   8        0.26        0.72      0.99 o
   1   6   8      117.52      124.24      3.47 o
   2   6   8        1.12        0.92      1.21 o
   3   6   8       17.17       16.58      1.76 o
   4   6   8       19.85       15.32      1.96 o
   5   6   8        6.65        4.59      1.97 o
   6   6   8       98.40      101.20     11.09 o
   7   6   8       40.87       39.90      4.39 o
  -6   7   8       61.08       61.26      3.79 o
  -5   7   8       10.71        6.77      2.54 o
  -4   7   8       11.95        7.82      2.36 o
  -3   7   8       38.25       39.43      2.83 o
  -2   7   8        8.20        5.90      1.50 o
  -1   7   8      401.22      439.14      7.39 o
   0   7   8       12.24       12.95      1.53 o
   1   7   8      349.36      386.12      7.62 o
   2   7   8        9.41        9.57      1.73 o
   3   7   8       92.21       93.45      3.51 o
   4   7   8       19.67       17.69      2.23 o
   5   7   8        0.33        2.03      2.06 o
   6   7   8        9.66        9.29      4.18 o
  -5   8   8       73.19       67.68      5.98 o
  -4   8   8       86.23       85.62      8.24 o
  -3   8   8      400.10      403.77     10.08 o
  -2   8   8       12.26       12.50      2.17 o
  -1   8   8       39.26       39.46      2.15 o
   0   8   8       17.98       21.57      1.91 o
   1   8   8       35.61       43.80      2.83 o
   2   8   8       27.43       25.63      2.65 o
   3   8   8      337.87      371.33      8.85 o
   4   8   8       59.45       53.31      4.35 o
   5   8   8      108.52      106.08      7.95 o
  -4   9   8        2.31        5.14      3.03 o
  -3   9   8       28.16       28.57      3.41 o
  -2   9   8       59.05       60.92      4.14 o
  -1   9   8        9.22        9.80      2.47 o
   0   9   8       38.38       40.70      2.47 o
   1   9   8       15.25       15.57      2.30 o
   2   9   8       52.21       48.60      3.13 o
   3   9   8       38.09       39.77      4.23 o
   4   9   8        4.32        4.84      3.95 o
  -1  10   8       17.56       11.83      3.23 o
   0  10   8       11.15       16.09      3.88 o
   1  10   8       17.59       19.40      3.94 o
  -3 -12   9       35.59       39.32      3.25 o
  -2 -12   9      132.43      146.71      5.12 o
  -1 -12   9       57.99       59.70      3.55 o
   0 -12   9       39.20       42.94      3.08 o
   1 -12   9       49.45       51.62      3.48 o
   2 -12   9      150.39      147.63      4.74 o
   3 -12   9       56.52       55.16      4.55 o
  -4 -11   9      148.27      148.48      5.11 o
  -3 -11   9      138.46      136.60      4.80 o
  -2 -11   9       34.00       33.52      2.88 o
  -1 -11   9       17.08       20.14      3.99 o
   0 -11   9      136.33      142.07      5.37 o
   1 -11   9       22.86       25.44      2.44 o
   2 -11   9       32.59       33.17      3.57 o
   3 -11   9      115.92      101.79      5.32 o
   4 -11   9      127.07      112.47      8.42 o
   5 -11   9       51.10       43.35      3.93 o
  -6 -10   9       32.56       29.85      3.34 o
  -5 -10   9      125.34      125.66      5.20 o
  -4 -10   9      165.07      160.87      5.07 o
  -3 -10   9       39.49       41.18      3.07 o
  -2 -10   9       10.42       11.23      2.05 o
  -1 -10   9      143.31      152.10      4.17 o
   0 -10   9       50.23       50.88      2.96 o
   1 -10   9      150.61      149.50      4.45 o
   2 -10   9        9.77       10.72      2.50 o
   3 -10   9       37.81       36.89      3.39 o
   4 -10   9      218.72      208.87      7.32 o
   5 -10   9      105.85      102.13      5.17 o
   6 -10   9       31.51       33.60      3.65 o
  -6  -9   9        1.96        0.10      1.93 o
  -5  -9   9        8.89        8.67      2.04 o
  -4  -9   9       54.36       65.45      3.26 o
  -3  -9   9      191.79      182.86      5.11 o
  -2  -9   9       11.16        8.09      1.55 o
  -1  -9   9       14.18       12.32      1.61 o
   0  -9   9      171.00      155.32      4.18 o
   1  -9   9       19.87       15.91      1.68 o
   2  -9   9        6.82        7.65      2.10 o
   3  -9   9      233.34      212.41      8.85 o
   4  -9   9        6.61        9.09      2.20 o
   5  -9   9        1.71        5.39      3.52 o
   6  -9   9        8.47       10.94      2.19 o
   7  -9   9       68.38       61.41      3.74 o
  -7  -8   9       91.09      101.78      5.41 o
  -6  -8   9       36.51       39.23      3.01 o
  -5  -8   9        5.74        2.65      1.74 o
  -4  -8   9      240.43      218.16      5.62 o
  -3  -8   9       32.13       28.12      1.93 o
  -2  -8   9       87.12       92.41      2.76 o
  -1  -8   9       13.54       16.08      1.62 o
   0  -8   9       62.94       61.27      2.60 o
   1  -8   9        7.17        9.01      1.80 o
   2  -8   9       92.90       87.57      4.40 o
   3  -8   9        9.73        9.04      2.02 o
   4  -8   9      271.59      250.28      7.09 o
   5  -8   9       11.35        9.09      1.87 o
   6  -8   9       67.03       57.53      6.76 o
   7  -8   9       44.82       44.43      3.48 o
  -8  -7   9       16.57       22.07      2.67 o
  -7  -7   9       15.46       19.97      2.19 o
  -6  -7   9       96.35       94.82      4.20 o
  -5  -7   9       64.19       65.99      2.99 o
  -4  -7   9       34.91       33.24      2.21 o
  -3  -7   9       71.54       69.36      2.26 o
  -2  -7   9       18.28       24.81      1.50 o
  -1  -7   9       86.39       96.58      2.89 o
   0  -7   9       18.04       40.21      3.21 o
   1  -7   9       82.78       91.98      3.88 o
   2  -7   9       17.79       20.64      2.38 o
   3  -7   9       44.50       41.79      2.62 o
   4  -7   9        3.78        2.34      1.45 o
   5  -7   9       56.13       51.53      3.20 o
   6  -7   9       71.07       66.82      4.87 o
   7  -7   9       81.54       84.73      4.60 o
   8  -7   9       33.93       34.10      3.21 o
  -8  -6   9       71.41       81.91      4.15 o
  -7  -6   9      119.69      127.07      3.96 o
  -6  -6   9       15.96       13.16      2.05 o
  -5  -6   9       19.34       15.68      1.82 o
  -4  -6   9      206.21      190.94      4.57 o
  -3  -6   9      267.92      253.66      4.15 o
  -2  -6   9       84.30       70.91      2.10 o
  -1  -6   9       43.89       47.92      1.85 o
   0  -6   9      255.44      290.93      4.53 o
   1  -6   9       45.73       55.44      2.71 o
   2  -6   9       89.53       80.38      3.14 o
   3  -6   9      300.47      289.50      5.77 o
   4  -6   9      240.30      215.95      5.18 o
   5  -6   9       12.22       10.12      3.07 o
   6  -6   9       31.37       30.20      2.54 o
   7  -6   9       98.81       94.78      4.77 o
   8  -6   9       30.38       32.29      3.42 o
  -8  -5   9        3.30        1.43      2.02 o
  -7  -5   9       30.57       29.66      3.15 o
  -6  -5   9       36.30       35.37      2.35 o
  -5  -5   9        8.45       11.23      1.63 o
  -4  -5   9       41.54       36.35      1.73 o
  -3  -5   9       14.69       14.19      1.27 o
  -2  -5   9       66.18       83.22      3.23 o
  -1  -5   9       26.53       26.55      1.63 o
   0  -5   9        2.69        2.61      0.92 o
   1  -5   9       22.92       25.25      1.43 o
   2  -5   9       84.91       96.27      2.66 o
   3  -5   9       39.56       31.88      1.84 o
   4  -5   9       50.72       48.00      2.16 o
   5  -5   9       45.52       45.54      2.20 o
   6  -5   9       19.09       24.71      2.17 o
   7  -5   9       26.43       22.94      2.54 o
   8  -5   9       19.01       15.47      4.46 o
   9  -5   9      101.07      112.52      6.98 o
  -9  -4   9       58.11       83.55      7.51 o
  -8  -4   9       43.44       42.30      3.17 o
  -7  -4   9       26.94       23.35      2.03 o
  -6  -4   9       17.97       16.00      1.96 o
  -5  -4   9      141.39      135.54      3.75 o
  -4  -4   9      172.54      158.35      2.81 o
  -3  -4   9      258.53      255.71      4.10 o
  -2  -4   9      150.72      156.82      2.95 o
  -1  -4   9      283.27      300.59      4.67 o
   0  -4   9       24.03       18.80      1.28 o
   1  -4   9      307.11      340.07      5.10 o
   2  -4   9      226.88      227.43      3.58 o
   3  -4   9      308.91      294.50      4.55 o
   4  -4   9      173.17      164.42      4.82 o
   5  -4   9      123.62      115.42      3.59 o
   6  -4   9       35.04       38.22      2.23 o
   7  -4   9       13.81       13.26      2.07 o
   8  -4   9       11.87       12.47      4.19 o
   9  -4   9       23.90       23.38      3.07 o
  -9  -3   9       27.86       34.07      5.54 o
  -8  -3   9        7.61        6.17      2.08 o
  -7  -3   9       19.55       18.85      2.08 o
  -6  -3   9       98.20       90.65      3.05 o
  -5  -3   9       39.78       31.56      1.69 o
  -4  -3   9      121.43      107.50      2.61 o
  -3  -3   9      316.51      303.92      4.54 o
  -2  -3   9     1277.09     1333.02     15.72 o
  -1  -3   9      521.62      544.23      7.18 o
   0  -3   9        0.11       -0.36      0.80 o
   1  -3   9      497.80      544.51      7.18 o
   2  -3   9     1384.92     1470.63     15.85 o
   3  -3   9      307.16      306.86      4.76 o
   4  -3   9      131.23      122.19      3.18 o
   5  -3   9       12.19        8.34      1.60 o
   6  -3   9       82.38       80.79      4.52 o
   7  -3   9       42.57       41.88      5.77 o
   8  -3   9       44.14       43.98      3.06 o
   9  -3   9       22.13       21.08      2.81 o
  -9  -2   9        3.55        2.22      2.00 o
  -8  -2   9       29.99       35.84      2.48 o
  -7  -2   9       22.48       21.09      1.81 o
  -6  -2   9       54.12       46.55      3.07 o
  -5  -2   9        0.40       -1.00      1.02 o
  -4  -2   9      361.87      322.29      4.62 o
  -3  -2   9      224.85      218.38      3.91 o
  -2  -2   9       67.01       62.56      2.20 o
  -1  -2   9       84.43       92.72      2.37 o
   0  -2   9       24.27       23.47      1.37 o
   1  -2   9       80.59       91.97      2.35 o
   2  -2   9        8.88       10.60      1.15 o
   3  -2   9      161.21      166.74      3.65 o
   4  -2   9      402.26      362.63      9.31 o
   5  -2   9        7.16        4.51      1.07 o
   6  -2   9      130.82      125.66      5.13 o
   7  -2   9       14.95       22.01      4.58 o
   8  -2   9        8.16       13.33      4.53 o
   9  -2   9        9.00        7.92      4.36 o
  -9  -1   9       13.15       13.58      4.08 o
  -8  -1   9       13.34        9.97      1.83 o
  -7  -1   9       42.80       42.09      2.41 o
  -6  -1   9      177.29      157.80      4.20 o
  -5  -1   9       45.30       46.02      1.96 o
  -4  -1   9      138.42      127.37      2.58 o
  -3  -1   9       84.08       79.20      2.32 o
  -2  -1   9      303.68      316.51      5.34 o
  -1  -1   9      129.60      144.27      3.62 o
   0  -1   9        0.43        1.22      1.04 o
   1  -1   9      145.61      169.24      5.29 o
   2  -1   9      316.81      336.57      4.54 o
   3  -1   9       65.75       64.97      2.10 o
   4  -1   9       68.48       69.50      2.28 o
   5  -1   9       16.25       19.12      1.48 o
   6  -1   9       53.90       59.08      2.69 o
   7  -1   9       42.54       43.10      5.56 o
   8  -1   9        8.19        9.51      4.13 o
   9  -1   9        6.65        4.70      2.08 o
  -9   0   9        4.46        5.64      2.86 o
  -8   0   9        3.86        2.75      1.45 o
  -7   0   9        5.43        1.71      1.51 o
  -6   0   9       22.13       16.99      1.77 o
  -5   0   9       36.71       32.86      1.73 o
  -4   0   9       47.66       40.39      1.84 o
  -3   0   9      194.93      192.05      3.64 o
  -2   0   9        4.82        5.53      1.35 o
  -1   0   9      218.93      246.22      5.05 o
   0   0   9       23.36       22.95      1.55 o
   1   0   9      199.51      224.55      4.12 o
   2   0   9       50.04       49.69      1.61 o
   3   0   9      208.93      207.29      4.88 o
   4   0   9      122.45      106.84      3.00 o
   5   0   9       98.50       98.05      3.26 o
   6   0   9       45.80       41.34      2.40 o
   7   0   9        1.27        2.81      1.84 o
   8   0   9        1.91        2.94      3.46 o
   9   0   9        3.71        5.60      2.26 o
  -9   1   9        1.27        0.72      1.86 o
  -8   1   9        7.22        8.25      1.68 o
  -7   1   9       15.69       16.91      1.94 o
  -6   1   9        6.42        3.53      1.43 o
  -5   1   9       46.74       43.41      1.94 o
  -4   1   9       53.17       45.54      1.96 o
  -3   1   9       63.38       68.40      2.21 o
  -2   1   9      102.37       98.67      2.70 o
  -1   1   9      115.44      117.98      2.73 o
   0   1   9        0.26       -0.29      0.87 o
   1   1   9      139.94      135.31      3.06 o
   2   1   9       97.66      105.15      2.41 o
   3   1   9       57.58       61.18      1.79 o
   4   1   9       16.60       13.20      1.81 o
   5   1   9        4.25        4.28      1.53 o
   6   1   9       25.16       28.41      2.69 o
   7   1   9       23.84       30.00      3.08 o
   8   1   9       23.50       24.59      3.07 o
   9   1   9        3.32        4.35      2.42 o
  -9   2   9        5.65        5.79      2.10 o
  -8   2   9       38.46       37.70      2.38 o
  -7   2   9       29.55       29.22      2.48 o
  -6   2   9       69.49       69.65      3.38 o
  -5   2   9      137.38      132.66      3.26 o
  -4   2   9      125.25      125.61      3.11 o
  -3   2   9       27.63       29.78      1.64 o
  -2   2   9       41.42       33.84      1.78 o
  -1   2   9       25.24       22.11      1.42 o
   0   2   9        0.29       -0.84      0.92 o
   1   2   9        5.26        6.88      1.11 o
   2   2   9       32.24       32.93      1.59 o
   3   2   9        3.64        4.36      0.92 o
   4   2   9      280.31      265.38      5.31 o
   5   2   9      182.87      172.61      4.46 o
   6   2   9       22.92       18.30      1.97 o
   7   2   9       21.75       21.69      1.88 o
   8   2   9       50.55       48.38      5.18 o
  -8   3   9       16.31       18.16      2.09 o
  -7   3   9        3.57        2.57      1.60 o
  -6   3   9        8.70       10.35      1.58 o
  -5   3   9       47.66       43.57      2.12 o
  -4   3   9      345.07      302.39      5.21 o
  -3   3   9      336.01      284.53      5.31 o
  -2   3   9      128.99      113.05      3.04 o
  -1   3   9      162.65      159.41      3.45 o
   0   3   9       47.27       53.33      2.19 o
   1   3   9      146.25      141.91      3.62 o
   2   3   9      132.41      112.48      2.88 o
   3   3   9      364.41      307.99      5.33 o
   4   3   9      269.86      238.30      5.02 o
   5   3   9        1.68        0.42      1.33 o
   6   3   9       19.37       19.65      2.28 o
   7   3   9       34.05       34.74      2.96 o
   8   3   9        2.49        4.06      3.19 o
  -8   4   9       18.84       17.17      2.54 o
  -7   4   9       85.10       83.25      3.65 o
  -6   4   9        3.38        1.40      1.37 o
  -5   4   9       71.66       63.13      3.25 o
  -4   4   9       40.07       34.45      2.16 o
  -3   4   9       88.40       83.75      2.80 o
  -2   4   9       29.67       25.79      1.97 o
  -1   4   9      127.18      129.60      3.19 o
   0   4   9       43.96       46.08      2.94 o
   1   4   9      178.24      177.48      5.23 o
   2   4   9       27.17       29.96      2.19 o
   3   4   9       32.14       34.68      1.86 o
   4   4   9       26.94       24.32      1.66 o
   5   4   9       81.23       69.30      3.61 o
   6   4   9        7.63        6.40      1.96 o
   7   4   9       60.67       60.78      3.81 o
  -7   5   9       83.39       92.07      6.63 o
  -6   5   9       21.88       17.77      2.20 o
  -5   5   9       16.96       15.90      2.27 o
  -4   5   9       83.32       88.20      3.52 o
  -3   5   9       19.45       12.88      1.52 o
  -2   5   9        2.26        2.71      1.32 o
  -1   5   9      120.94      111.97      3.64 o
   0   5   9      171.40      183.08      4.61 o
   1   5   9       94.18       96.72      3.27 o
   2   5   9        2.10        1.46      1.20 o
   3   5   9        9.48        5.11      1.33 o
   4   5   9       75.26       77.00      2.97 o
   5   5   9        6.87        7.60      2.08 o
   6   5   9       28.04       22.69      2.80 o
   7   5   9       77.11       74.43      4.64 o
  -7   6   9       15.50       16.46      3.25 o
  -6   6   9      104.35       99.88      5.01 o
  -5   6   9        0.25        2.87      2.55 o
  -4   6   9       37.25       36.86      2.81 o
  -3   6   9        9.09        7.18      1.52 o
  -2   6   9       35.59       35.15      2.12 o
  -1   6   9        6.55        5.16      1.70 o
   0   6   9        1.81       -0.66      1.30 o
   1   6   9        8.64        8.49      1.63 o
   2   6   9       39.69       41.00      2.44 o
   3   6   9       10.25        8.28      1.64 o
   4   6   9       29.54       34.35      4.17 o
   5   6   9        4.82        3.34      1.66 o
  -6   7   9       18.88       22.27      3.29 o
  -5   7   9       25.13       24.15      3.23 o
  -4   7   9       15.00       10.83      2.56 o
  -3   7   9       20.00       17.35      2.91 o
  -2   7   9       11.53       14.02      1.74 o
  -1   7   9        9.63        7.72      1.61 o
   0   7   9      468.30      504.92      9.18 o
   1   7   9        5.27        2.22      1.78 o
   2   7   9        8.84        9.79      1.85 o
   3   7   9       20.79       22.64      2.21 o
   4   7   9       18.44       19.34      2.38 o
   5   7   9       40.47       34.68      5.65 o
  -4   8   9       87.07       71.55      4.50 o
  -3   8   9       18.05       16.31      2.78 o
  -2   8   9       91.98       98.92      4.14 o
  -1   8   9       31.53       38.30      2.61 o
   0   8   9       74.46       89.17      3.57 o
   1   8   9       27.64       36.80      3.32 o
   2   8   9      104.48      111.95      4.20 o
   3   8   9       37.74       39.28      5.22 o
   4   8   9      108.82      101.28      7.34 o
  -2   9   9      133.68      153.07     10.18 o
  -1   9   9        6.75        9.32      2.73 o
   0   9   9        1.84       -0.31      1.51 o
   1   9   9       15.06       15.03      3.01 o
   2   9   9      114.14      115.05      9.76 o
  -2 -12  10       19.85       19.51      2.73 o
  -1 -12  10       22.54       30.06      3.20 o
   0 -12  10      260.44      289.16      6.99 o
   1 -12  10       26.40       29.49      2.67 o
   2 -12  10       18.85       24.75      3.59 o
  -4 -11  10       15.44       19.17      2.62 o
  -3 -11  10       26.54       22.84      2.71 o
  -2 -11  10       71.49       74.75      3.79 o
  -1 -11  10       35.76       35.50      2.82 o
   0 -11  10        1.67        1.81      1.79 o
   1 -11  10       27.99       26.08      2.34 o
   2 -11  10       79.29       77.79      4.89 o
   3 -11  10       24.53       23.56      3.37 o
   4 -11  10       45.20       43.92      3.98 o
  -5 -10  10       67.30       62.84      6.94 o
  -4 -10  10      116.15      113.07      4.44 o
  -3 -10  10       29.72       30.87      2.68 o
  -2 -10  10      113.61      116.30      7.44 o
  -1 -10  10        3.56       -0.32      1.43 o
   0 -10  10        0.79        2.72      1.66 o
   1 -10  10        4.34        0.38      2.02 o
   2 -10  10      114.65      113.14      5.21 o
   3 -10  10       46.48       38.39      3.48 o
   4 -10  10       96.44       88.13      6.30 o
   5 -10  10      142.58      122.97     11.91 o
  -6  -9  10       31.12       31.95      3.25 o
  -5  -9  10      130.07      122.18      8.22 o
  -4  -9  10       36.82       38.45      3.17 o
  -3  -9  10      178.68      171.13      5.00 o
  -2  -9  10       64.59       65.98      3.39 o
  -1  -9  10       79.74       68.91      3.25 o
   0  -9  10        0.54        0.33      1.40 o
   1  -9  10       77.72       64.24      7.01 o
   2  -9  10       57.99       60.07      4.81 o
   3  -9  10      176.83      179.73      6.15 o
   4  -9  10       48.41       40.97      3.41 o
   5  -9  10       61.91       60.67      4.02 o
   6  -9  10        8.22        3.52      2.01 o
  -7  -8  10      329.48      350.29     17.58 o
  -6  -8  10       12.43       17.11      3.72 o
  -5  -8  10       17.19       14.12      2.40 o
  -4  -8  10       80.20       74.50      3.42 o
  -3  -8  10       12.95       13.03      1.77 o
  -2  -8  10       15.05       14.95      1.68 o
  -1  -8  10       32.73       24.93      1.84 o
   0  -8  10        6.73        4.76      1.37 o
   1  -8  10       31.20       24.61      2.67 o
   2  -8  10       22.10       22.37      2.54 o
   3  -8  10        8.23        4.20      1.96 o
   4  -8  10       62.38       65.75      3.80 o
   5  -8  10       15.05       12.53      2.07 o
   6  -8  10       31.45       27.54      3.32 o
   7  -8  10      289.84      280.87      9.62 o
  -7  -7  10       46.66       39.40      5.02 o
  -6  -7  10       40.58       34.74      4.40 o
  -5  -7  10       18.64       21.13      2.38 o
  -4  -7  10       14.20       14.84      1.86 o
  -3  -7  10       69.83       57.52      2.43 o
  -2  -7  10       11.49       15.07      1.67 o
  -1  -7  10       17.40       24.21      1.71 o
   0  -7  10       13.83       17.63      1.80 o
   1  -7  10       20.67       23.72      2.43 o
   2  -7  10        4.22        8.32      1.69 o
   3  -7  10       47.15       46.15      3.04 o
   4  -7  10       34.39       36.92      2.58 o
   5  -7  10       59.59       53.08      2.97 o
   6  -7  10       35.93       36.99      2.98 o
   7  -7  10       13.65       12.30      2.39 o
  -8  -6  10        7.84        9.49      3.47 o
  -7  -6  10        2.31        2.05      1.86 o
  -6  -6  10        2.70        2.16      1.68 o
  -5  -6  10       25.67       21.25      2.20 o
  -4  -6  10       63.13       73.70      2.95 o
  -3  -6  10       93.55       87.57      3.58 o
  -2  -6  10      130.85      119.56      3.22 o
  -1  -6  10        2.28        6.14      1.17 o
   0  -6  10       14.41       17.93      1.51 o
   1  -6  10        0.55        4.77      1.25 o
   2  -6  10      135.03      121.90      4.71 o
   3  -6  10      122.75      113.59      4.14 o
   4  -6  10       68.79       66.74      3.62 o
   5  -6  10       13.52       13.76      3.21 o
   6  -6  10        9.09        8.21      1.91 o
   7  -6  10       14.48       16.50      2.25 o
   8  -6  10        4.74        7.24      2.16 o
  -8  -5  10        5.83        7.54      2.46 o
  -7  -5  10       75.89       67.17      4.81 o
  -6  -5  10       10.89       10.90      2.48 o
  -5  -5  10        8.85        7.13      1.74 o
  -4  -5  10      157.97      135.42      3.08 o
  -3  -5  10       14.35       10.75      1.20 o
  -2  -5  10        1.82        2.25      1.01 o
  -1  -5  10      126.91      127.38      2.87 o
   0  -5  10      335.85      301.59      5.48 o
   1  -5  10      139.01      146.23      3.17 o
   2  -5  10        6.36        6.88      1.14 o
   3  -5  10        5.27        5.34      1.07 o
   4  -5  10      147.25      122.94      3.72 o
   5  -5  10        7.98        7.08      2.14 o
   6  -5  10        2.73        3.28      1.48 o
   7  -5  10       36.91       39.17      3.25 o
   8  -5  10        5.72        2.16      2.09 o
  -8  -4  10       31.18       29.24      4.28 o
  -7  -4  10        9.66       10.57      1.83 o
  -6  -4  10       37.47       31.97      2.18 o
  -5  -4  10      161.68      148.17      3.62 o
  -4  -4  10       34.53       31.41      1.81 o
  -3  -4  10      181.37      172.81      3.31 o
  -2  -4  10       94.02       99.45      2.62 o
  -1  -4  10       26.28       29.61      1.79 o
   0  -4  10       17.37       14.52      1.38 o
   1  -4  10       27.95       34.44      1.75 o
   2  -4  10      116.94      114.35      2.64 o
   3  -4  10      150.42      148.98      3.22 o
   4  -4  10       57.45       58.89      2.31 o
   5  -4  10      161.97      156.02      5.69 o
   6  -4  10       28.68       26.78      4.84 o
   7  -4  10       47.30       52.50      6.58 o
   8  -4  10       48.62       44.38      8.20 o
  -8  -3  10       25.12       27.08      2.71 o
  -7  -3  10       16.67       18.20      1.98 o
  -6  -3  10       21.63       20.86      1.92 o
  -5  -3  10        3.69        4.55      1.62 o
  -4  -3  10      143.35      136.01      3.74 o
  -3  -3  10      140.39      149.98      3.28 o
  -2  -3  10        5.46        3.90      1.14 o
  -1  -3  10      656.93      686.99     11.08 o
   0  -3  10     2028.41     2075.39     28.57 o
   1  -3  10      690.63      714.33     10.03 o
   2  -3  10        5.16        7.60      0.98 o
   3  -3  10      246.76      236.41      5.36 o
   4  -3  10      103.55       93.80      4.39 o
   5  -3  10       81.38       69.86      4.04 o
   6  -3  10       25.00       22.03      3.39 o
   7  -3  10       11.08        7.94      3.75 o
   8  -3  10        4.19        7.48      4.40 o
  -9  -2  10        9.56       10.81      3.65 o
  -8  -2  10       29.10       29.58      3.05 o
  -7  -2  10       15.45       12.86      1.89 o
  -6  -2  10        7.90        7.12      1.53 o
  -5  -2  10      100.70       89.66      3.60 o
  -4  -2  10        5.44        6.24      1.20 o
  -3  -2  10      310.16      287.38      5.19 o
  -2  -2  10     1319.47     1308.26     16.97 o
  -1  -2  10      381.76      411.50      7.44 o
   0  -2  10       48.22       58.62      2.39 o
   1  -2  10      347.23      363.74      6.50 o
   2  -2  10     1379.05     1396.26     19.52 o
   3  -2  10      242.78      233.58      5.21 o
   4  -2  10       19.83       20.55      1.75 o
   5  -2  10       47.75       46.87      3.32 o
   6  -2  10       13.50       12.85      2.82 o
   7  -2  10        2.46        4.03      3.30 o
   8  -2  10       51.37       55.11      6.91 o
  -9  -1  10        3.29       -2.78      3.13 o
  -8  -1  10       47.18       44.73      2.84 o
  -7  -1  10       14.03       12.35      1.84 o
  -6  -1  10       68.39       65.40      2.80 o
  -5  -1  10      334.31      288.42      6.07 o
  -4  -1  10       38.84       34.65      1.82 o
  -3  -1  10      154.54      151.67      3.26 o
  -2  -1  10       92.80       90.50      2.67 o
  -1  -1  10       53.77       58.29      2.51 o
   0  -1  10       40.85       45.39      2.43 o
   1  -1  10       54.80       54.55      2.25 o
   2  -1  10       34.81       38.69      1.69 o
   3  -1  10      161.89      159.06      4.83 o
   4  -1  10       39.24       42.32      2.72 o
   5  -1  10      354.96      334.48      7.51 o
   6  -1  10       93.02       84.36      4.18 o
   7  -1  10       15.43       15.18      4.30 o
   8  -1  10       16.52       17.20      4.94 o
  -8   0  10        1.95        0.63      1.67 o
  -7   0  10        1.86        2.79      1.50 o
  -6   0  10       47.78       42.71      2.35 o
  -5   0  10       24.04       27.92      2.33 o
  -4   0  10       18.58       18.18      1.79 o
  -3   0  10       37.45       38.40      1.80 o
  -2   0  10      198.88      179.22      3.83 o
  -1   0  10        4.14        3.25      1.30 o
   0   0  10       24.63       29.14      1.83 o
   1   0  10        7.19        7.12      1.54 o
   2   0  10      144.70      149.88      3.55 o
   3   0  10       38.01       37.94      3.22 o
   4   0  10       57.61       53.18      3.44 o
   5   0  10       96.71       93.60      6.33 o
   6   0  10        6.39        4.16      3.02 o
   7   0  10        0.18       -0.38      2.16 o
   8   0  10        2.70        7.03      4.02 o
  -8   1  10        3.57        1.76      1.74 o
  -7   1  10        9.36        9.32      1.77 o
  -6   1  10       26.02       25.94      2.13 o
  -5   1  10      128.50      107.46      3.86 o
  -4   1  10      124.21      108.91      2.95 o
  -3   1  10       33.56       42.55      1.89 o
  -2   1  10       65.22       70.99      2.40 o
  -1   1  10       47.80       50.12      2.41 o
   0   1  10      801.67      813.22     12.53 o
   1   1  10       41.38       43.63      2.04 o
   2   1  10       78.60       81.68      2.41 o
   3   1  10       32.47       40.42      1.80 o
   4   1  10       71.11       65.40      4.39 o
   5   1  10       26.10       19.28      2.62 o
   6   1  10       35.81       42.40      6.65 o
   7   1  10       32.82       38.34      4.22 o
   8   1  10       15.27       16.82      5.37 o
  -8   2  10       37.67       35.08      2.68 o
  -7   2  10       38.82       41.59      2.59 o
  -6   2  10       23.79       26.22      2.84 o
  -5   2  10       55.03       57.00      3.10 o
  -4   2  10       50.27       55.67      2.29 o
  -3   2  10       58.27       49.28      2.03 o
  -2   2  10        8.90        9.47      1.30 o
  -1   2  10       47.94       43.88      2.33 o
   0   2  10       17.31       15.99      1.62 o
   1   2  10       39.53       37.83      1.94 o
   2   2  10       17.68       18.01      1.49 o
   3   2  10       49.79       45.66      2.04 o
   4   2  10       77.58       81.80      2.56 o
   5   2  10       59.62       59.66      3.13 o
   6   2  10       22.74       17.58      2.83 o
   7   2  10       20.49       20.35      2.38 o
   8   2  10       22.53       22.89      3.77 o
  -8   3  10       27.02       39.58      5.56 o
  -7   3  10       42.21       46.38      2.77 o
  -6   3  10       21.15       18.59      2.62 o
  -5   3  10       48.39       47.90      2.95 o
  -4   3  10       29.44       30.66      1.91 o
  -3   3  10       55.52       49.67      2.12 o
  -2   3  10       26.11       25.27      1.73 o
  -1   3  10       66.24       62.38      2.78 o
   0   3  10      642.72      638.07     11.59 o
   1   3  10       77.53       72.63      2.74 o
   2   3  10       49.91       41.28      2.40 o
   3   3  10       62.48       53.77      2.33 o
   4   3  10       10.83        8.20      1.37 o
   5   3  10       88.41       88.12      3.72 o
   6   3  10       22.94       20.17      4.17 o
   7   3  10       37.90       31.49      2.98 o
  -7   4  10        2.38        3.30      3.15 o
  -6   4  10       30.27       36.65      2.93 o
  -5   4  10       71.16       65.43      3.54 o
  -4   4  10       10.99       12.67      2.07 o
  -3   4  10       29.73       22.50      1.69 o
  -2   4  10      212.71      194.07      5.60 o
  -1   4  10      101.81       95.38      2.92 o
   0   4  10       48.41       54.66      2.65 o
   1   4  10      106.08      103.49      3.36 o
   2   4  10      204.50      191.14      4.57 o
   3   4  10       19.74       13.92      2.33 o
   4   4  10        4.85        6.50      1.45 o
   5   4  10       14.36       10.65      2.32 o
   6   4  10       33.27       34.88      3.07 o
   7   4  10       49.75       47.87      4.93 o
  -7   5  10       95.83       84.70      8.64 o
  -6   5  10        6.19        9.86      2.63 o
  -5   5  10        3.33        4.52      1.98 o
  -4   5  10       13.26        8.96      2.02 o
  -3   5  10       25.23       28.19      2.12 o
  -2   5  10       49.27       49.41      2.58 o
  -1   5  10       39.33       44.78      2.67 o
   0   5  10       36.35       40.38      2.48 o
   1   5  10       28.90       33.44      2.28 o
   2   5  10       46.69       47.34      2.54 o
   3   5  10       44.01       45.00      2.45 o
   4   5  10       27.72       24.06      2.04 o
   5   5  10        0.59       -1.23      1.49 o
   6   5  10        5.15        4.75      3.10 o
  -6   6  10       92.40       87.43      8.64 o
  -5   6  10        4.26        3.04      2.45 o
  -4   6  10       87.14       84.18      8.57 o
  -3   6  10       48.53       54.29      2.62 o
  -2   6  10        0.12        1.03      1.44 o
  -1   6  10      121.86      130.83      3.81 o
   0   6  10       14.66       17.33      2.06 o
   1   6  10      109.26      115.21      3.91 o
   2   6  10        6.27        7.38      1.67 o
   3   6  10       50.13       47.81      2.69 o
   4   6  10       57.66       53.45      3.09 o
   5   6  10        2.84       -0.31      2.13 o
  -5   7  10       37.15       32.78      4.02 o
  -4   7  10        4.04        4.46      3.51 o
  -3   7  10       20.69       19.25      2.48 o
  -2   7  10      160.34      173.54      4.87 o
  -1   7  10       54.05       59.31      2.90 o
   0   7  10        0.19        1.15      1.63 o
   1   7  10       59.37       63.67      3.27 o
   2   7  10      152.96      165.94      8.17 o
   3   7  10       10.98       13.02      2.52 o
   4   7  10        0.34        0.74      2.26 o
  -3   8  10        0.97       -0.14      3.14 o
  -2   8  10       30.03       31.20      3.17 o
  -1   8  10        7.29        7.61      1.87 o
   0   8  10        1.33       -0.69      1.81 o
   1   8  10       11.72       14.37      2.85 o
   2   8  10       27.39       27.18      3.29 o
   3   8  10        2.31        2.85      2.30 o
  -3 -11  11       15.00       14.23      2.76 o
  -2 -11  11       92.15       99.30      6.19 o
  -1 -11  11       29.79       34.17      3.01 o
   0 -11  11       24.04       30.20      2.63 o
   1 -11  11       31.19       32.44      3.64 o
   2 -11  11       90.34       94.63      7.43 o
   3 -11  11       10.97       13.66      2.99 o
  -4 -10  11       83.90       84.36      5.48 o
  -3 -10  11       46.42       50.73      3.62 o
  -2 -10  11       47.06       46.93      3.47 o
  -1 -10  11       32.34       38.37      3.64 o
   0 -10  11       50.91       77.62      6.24 o
   1 -10  11       30.45       32.88      3.41 o
   2 -10  11       37.65       41.99      3.65 o
   3 -10  11       48.20       45.10      3.74 o
   4 -10  11       80.45       62.50      4.29 o
   5 -10  11       11.82       13.28      3.37 o
  -5  -9  11       46.38       42.06      3.47 o
  -4  -9  11       11.72        9.85      2.36 o
  -3  -9  11       80.36       80.75      5.78 o
  -2  -9  11        9.49       13.08      2.04 o
  -1  -9  11       19.89       23.16      2.50 o
   0  -9  11      163.40      170.53      6.14 o
   1  -9  11       21.33       23.41      2.89 o
   2  -9  11       16.33       17.38      2.67 o
   3  -9  11       67.07       64.94      4.04 o
   4  -9  11       16.55       14.97      2.54 o
   5  -9  11       44.67       39.49      3.51 o
   6  -9  11       91.63       91.70      4.91 o
  -6  -8  11      136.53      119.01      6.28 o
  -5  -8  11       84.08       80.49      7.39 o
  -4  -8  11       59.22       62.12      3.27 o
  -3  -8  11       12.49       10.89      1.67 o
  -2  -8  11       73.15       68.76      3.32 o
  -1  -8  11       47.06       54.38      2.81 o
   0  -8  11      133.81      111.77      5.83 o
   1  -8  11       48.20       51.11      3.47 o
   2  -8  11       74.06       71.62      3.92 o
   3  -8  11       24.19       22.44      5.40 o
   4  -8  11       74.30       71.22      8.69 o
   5  -8  11      109.72      107.45      4.78 o
   6  -8  11      109.41       99.46      5.99 o
  -7  -7  11       92.86       90.77      4.73 o
  -6  -7  11       17.51       11.89      3.08 o
  -5  -7  11       11.07       10.85      2.01 o
  -4  -7  11      106.87       97.20      6.36 o
  -3  -7  11       39.13       34.40      2.06 o
  -2  -7  11      102.68       85.04      3.07 o
  -1  -7  11       19.66       22.16      1.97 o
   0  -7  11       40.07       39.53      4.34 o
   1  -7  11       15.02       16.76      2.26 o
   2  -7  11       80.09       68.70      3.62 o
   3  -7  11       65.76       54.32      3.59 o
   4  -7  11      119.20      109.29      4.52 o
   5  -7  11       10.93       10.09      1.96 o
   6  -7  11       17.95       17.57      2.47 o
   7  -7  11       45.24       47.84      3.45 o
  -7  -6  11       33.73       36.83      4.06 o
  -6  -6  11       79.53       72.87      4.06 o
  -5  -6  11       41.67       41.97      3.12 o
  -4  -6  11       46.70       50.15      2.82 o
  -3  -6  11       58.53       63.96      2.36 o
  -2  -6  11       26.55       22.90      1.64 o
  -1  -6  11       25.21       27.08      1.58 o
   0  -6  11        0.65        1.04      1.26 o
   1  -6  11       23.02       26.31      2.15 o
   2  -6  11       28.86       23.79      2.09 o
   3  -6  11       29.47       31.69      2.55 o
   4  -6  11       20.10       21.25      2.32 o
   5  -6  11       32.15       32.76      5.35 o
   6  -6  11       61.04       65.04      3.49 o
   7  -6  11        1.53        1.71      1.73 o
  -8  -5  11       48.52       54.12      7.80 o
  -7  -5  11       42.14       40.98      4.10 o
  -6  -5  11       12.62       12.38      2.37 o
  -5  -5  11       91.07       90.38      4.13 o
  -4  -5  11       17.73       14.33      1.62 o
  -3  -5  11       84.50       75.55      2.64 o
  -2  -5  11       97.50       90.01      2.63 o
  -1  -5  11       10.22       10.48      1.45 o
   0  -5  11      111.99      108.44      3.14 o
   1  -5  11        9.02        9.63      1.29 o
   2  -5  11      113.54      107.95      3.32 o
   3  -5  11       79.28       82.61      2.91 o
   4  -5  11       22.03       17.98      2.01 o
   5  -5  11       70.92       75.19      3.83 o
   6  -5  11       41.33       39.05      2.98 o
   7  -5  11       72.43       76.90      4.84 o
   8  -5  11      118.57      125.96      4.76 o
  -8  -4  11       76.74       86.74      7.14 o
  -7  -4  11       10.41        8.62      1.82 o
  -6  -4  11       18.38       20.90      3.25 o
  -5  -4  11        9.00        6.32      1.94 o
  -4  -4  11       15.80       16.55      1.65 o
  -3  -4  11       15.30       19.44      2.20 o
  -2  -4  11      107.08      102.45      2.97 o
  -1  -4  11       71.14       68.53      3.14 o
   0  -4  11       29.50       25.64      1.92 o
   1  -4  11       54.04       59.32      2.29 o
   2  -4  11       63.11       67.59      3.24 o
   3  -4  11       31.12       28.83      1.64 o
   4  -4  11       20.66       18.88      1.57 o
   5  -4  11       39.66       39.38      5.87 o
   6  -4  11       14.09        7.88      3.75 o
   7  -4  11        8.00        3.55      3.63 o
   8  -4  11       15.56       22.07      5.46 o
  -8  -3  11       94.83      101.33      4.31 o
  -7  -3  11       19.78       15.92      1.96 o
  -6  -3  11      170.85      168.30      9.32 o
  -5  -3  11       33.83       36.66      4.73 o
  -4  -3  11       33.52       33.24      1.96 o
  -3  -3  11        4.54        4.77      1.29 o
  -2  -3  11       84.21       74.30      2.53 o
  -1  -3  11      153.97      162.58      4.33 o
   0  -3  11        3.52        5.38      1.32 o
   1  -3  11      147.77      161.82      4.01 o
   2  -3  11      104.26       95.19      2.92 o
   3  -3  11        2.74        3.18      0.95 o
   4  -3  11       20.86       21.82      2.55 o
   5  -3  11       20.93       20.90      2.76 o
   6  -3  11      179.17      192.06      8.20 o
   7  -3  11        3.06        4.34      3.75 o
   8  -3  11       98.51      108.54      9.60 o
  -8  -2  11        3.76        5.77      2.14 o
  -7  -2  11       27.77       28.42      6.33 o
  -6  -2  11       57.63       56.17      3.87 o
  -5  -2  11       11.23       13.00      2.13 o
  -4  -2  11       19.94       17.99      1.65 o
  -3  -2  11       71.30       62.91      2.50 o
  -2  -2  11      113.67      113.41      3.04 o
  -1  -2  11      633.06      658.39     10.91 o
   0  -2  11       79.97       87.98      3.04 o
   1  -2  11      647.60      671.31     10.73 o
   2  -2  11       57.23       59.11      3.69 o
   3  -2  11      127.42      108.66      7.09 o
   4  -2  11       24.60       22.75      2.27 o
   5  -2  11        5.94        7.84      3.90 o
   6  -2  11       36.10       37.30      5.37 o
   7  -2  11       68.43       74.41      7.44 o
   8  -2  11       24.71       24.06      5.62 o
  -8  -1  11       49.94       58.19      3.43 o
  -7  -1  11       38.09       37.16      3.30 o
  -6  -1  11       37.98       32.72      3.00 o
  -5  -1  11       56.42       54.11      4.62 o
  -4  -1  11        2.68        2.33      1.20 o
  -3  -1  11      326.07      300.69      5.61 o
  -2  -1  11       38.43       32.22      1.77 o
  -1  -1  11      336.35      333.84      6.64 o
   0  -1  11       61.54       69.49      2.75 o
   1  -1  11      350.37      351.54      6.55 o
   2  -1  11       27.34       27.01      1.69 o
   3  -1  11      184.50      194.39      5.75 o
   4  -1  11       13.96       11.27      1.90 o
   5  -1  11      100.76      113.22      5.02 o
  -8   0  11       13.17       15.43      2.40 o
  -7   0  11       17.83       16.61      2.66 o
  -6   0  11       13.19       16.23      2.49 o
  -5   0  11      140.61      145.17      6.76 o
  -4   0  11       95.82       89.16      2.90 o
  -3   0  11      133.58      130.17      3.74 o
  -2   0  11       62.17       58.20      2.26 o
  -1   0  11      189.01      186.34      5.76 o
   0   0  11       68.87       66.83      2.69 o
   1   0  11      114.92      124.55      3.45 o
   2   0  11       69.25       75.90      2.44 o
   3   0  11      209.38      202.17      3.98 o
   4   0  11       89.34       87.52      6.78 o
   5   0  11      151.93      150.35      5.89 o
   6   0  11       27.33       27.98      6.07 o
  -8   1  11        1.88        3.41      2.93 o
  -7   1  11       28.40       23.73      3.02 o
  -6   1  11       27.48       23.98      2.79 o
  -5   1  11      100.04       99.93      5.81 o
  -4   1  11        0.25       -0.81      1.17 o
  -3   1  11      126.49      117.52      3.34 o
  -2   1  11       16.32       19.29      1.54 o
  -1   1  11      204.16      209.31      4.97 o
   0   1  11        3.24        5.31      1.31 o
   1   1  11      228.93      220.22      4.86 o
   2   1  11       15.66       20.21      1.58 o
   3   1  11       85.54       80.49      2.61 o
   4   1  11       15.52       16.78      2.59 o
   5   1  11       80.64       78.05      8.56 o
   6   1  11       14.57        9.85      2.85 o
   7   1  11       77.17       63.56      5.39 o
  -7   2  11      144.40      151.19      5.83 o
  -6   2  11        1.31        0.61      2.45 o
  -5   2  11      119.74      115.43      4.25 o
  -4   2  11       11.66       12.45      1.59 o
  -3   2  11       69.14       69.13      3.24 o
  -2   2  11        8.56        8.28      1.31 o
  -1   2  11      371.18      354.32      7.07 o
   0   2  11       46.15       49.61      2.48 o
   1   2  11      312.05      316.11      6.20 o
   2   2  11       18.41       15.82      1.57 o
   3   2  11       58.67       59.05      2.42 o
   4   2  11       17.70       17.77      1.57 o
   5   2  11       79.61       83.11      3.41 o
   6   2  11       11.44        9.91      2.93 o
   7   2  11       97.66      106.87      6.93 o
  -7   3  11        9.73       12.33      5.17 o
  -6   3  11       24.37       18.27      2.79 o
  -5   3  11        0.97       -1.26      1.98 o
  -4   3  11       12.32       12.97      1.67 o
  -3   3  11       26.29       28.69      1.99 o
  -2   3  11       27.95       29.03      1.87 o
  -1   3  11       39.56       43.30      2.53 o
   0   3  11      114.44      112.57      3.94 o
   1   3  11       37.63       36.17      2.22 o
   2   3  11       32.69       33.96      2.11 o
   3   3  11       56.12       60.36      3.03 o
   4   3  11        0.45        2.30      1.46 o
   5   3  11       28.47       28.09      2.29 o
   6   3  11       15.94       13.59      1.80 o
   7   3  11       16.86        7.57      2.88 o
  -6   4  11       10.98       10.88      2.32 o
  -5   4  11       27.97       28.60      3.04 o
  -4   4  11      131.43      126.81      4.50 o
  -3   4  11       44.76       47.39      2.97 o
  -2   4  11       84.84       83.77      3.08 o
  -1   4  11       57.84       61.09      4.29 o
   0   4  11       18.96       16.95      2.13 o
   1   4  11       54.58       54.86      2.70 o
   2   4  11       82.66       73.04      3.91 o
   3   4  11       20.54       21.06      2.04 o
   4   4  11      169.77      162.08      4.30 o
   5   4  11       11.21       11.03      1.83 o
   6   4  11       11.85        9.87      2.18 o
  -6   5  11        7.02        5.07      2.67 o
  -5   5  11       56.46       53.70      4.00 o
  -4   5  11       20.65       23.90      2.55 o
  -3   5  11      172.41      186.55      4.46 o
  -2   5  11       52.86       48.11      2.59 o
  -1   5  11        6.97        6.60      1.92 o
   0   5  11       12.05       13.25      2.08 o
   1   5  11        9.82        9.85      1.74 o
   2   5  11       36.88       31.36      2.33 o
   3   5  11      175.37      177.65      4.74 o
   4   5  11       11.23       10.40      1.91 o
   5   5  11       37.64       31.80      3.07 o
  -5   6  11       42.15       39.73      3.89 o
  -4   6  11       52.92       49.81      3.36 o
  -3   6  11       11.68       11.26      1.97 o
  -2   6  11        1.24        1.13      1.56 o
  -1   6  11       81.08       87.19      9.21 o
   0   6  11       46.56       43.40      3.48 o
   1   6  11       80.68       84.95      3.82 o
   2   6  11        2.43        2.26      1.57 o
   3   6  11       12.18       12.81      2.38 o
   4   6  11       30.49       23.79      3.13 o
  -3   7  11       64.21       64.12      4.54 o
  -2   7  11       19.90       16.50      2.14 o
  -1   7  11        4.65        8.85      2.34 o
   0   7  11      133.29      148.78      6.04 o
   1   7  11       14.75       18.61      2.89 o
   2   7  11       20.78       14.41      2.87 o
   3   7  11       38.82       35.02      3.36 o
  -1 -11  12        6.52        8.50      2.43 o
   0 -11  12       47.57       55.81      5.55 o
   1 -11  12        8.71        9.22      3.01 o
   2 -11  12       14.41       10.55      3.02 o
  -3 -10  12       15.18       18.18      2.75 o
  -2 -10  12       36.80       50.04      3.49 o
  -1 -10  12       43.27       44.74      3.21 o
   0 -10  12       10.95       11.84      3.42 o
   1 -10  12       36.29       34.84      4.66 o
   2 -10  12       66.34       74.64      4.64 o
   3 -10  12       49.45       49.87      8.11 o
   4 -10  12      144.32      129.95      8.90 o
  -5  -9  12       37.81       35.05      3.49 o
  -4  -9  12       20.72       17.63      5.80 o
  -3  -9  12      148.61      143.72      5.28 o
  -2  -9  12       86.73       79.02      6.48 o
  -1  -9  12       36.86       47.89      3.65 o
   0  -9  12        1.12        6.07      2.70 o
   1  -9  12       35.68       42.81      7.88 o
   2  -9  12       50.26       45.25      4.39 o
   3  -9  12      112.53      102.91      4.95 o
   4  -9  12        0.42        1.58      2.08 o
   5  -9  12       21.39       27.11      3.27 o
  -5  -8  12        3.64        4.37      2.05 o
  -4  -8  12       96.14       89.26      3.86 o
  -3  -8  12        8.44        4.96      1.70 o
  -2  -8  12       47.91       52.52      3.01 o
  -1  -8  12      103.18      117.86      5.17 o
   0  -8  12       81.38       88.79      4.53 o
   1  -8  12      104.71      104.75      5.70 o
   2  -8  12       51.94       53.36      4.41 o
   3  -8  12        2.51        2.36      2.18 o
   4  -8  12       97.60       86.28      4.42 o
   5  -8  12        9.46        8.68      2.37 o
   6  -8  12       72.54       65.26      5.43 o
  -5  -7  12       38.57       32.76      3.07 o
  -4  -7  12       48.05       37.23      2.65 o
  -3  -7  12        3.07        2.07      1.31 o
  -2  -7  12       25.07       27.27      2.06 o
  -1  -7  12       38.32       36.40      3.15 o
   0  -7  12        3.63        2.89      1.80 o
   1  -7  12       48.76       46.66      3.19 o
   2  -7  12       68.39       60.03      8.72 o
   3  -7  12        3.62        2.76      2.16 o
   4  -7  12       44.75       42.01      6.27 o
   5  -7  12       56.43       47.13      3.03 o
   6  -7  12      146.42      145.67      6.41 o
  -7  -6  12        7.55        8.69      5.10 o
  -6  -6  12        5.51        4.05      2.75 o
  -5  -6  12       43.94       42.19      3.25 o
  -4  -6  12       74.57       76.54      4.33 o
  -3  -6  12       34.97       32.82      2.30 o
  -2  -6  12      386.67      375.51      7.05 o
  -1  -6  12      336.88      363.49      7.21 o
   0  -6  12       67.22       61.85      3.19 o
   1  -6  12      348.15      366.45      7.87 o
   2  -6  12      379.90      389.81     11.89 o
   3  -6  12       46.16       45.59      3.59 o
   4  -6  12       57.61       54.79      3.79 o
   5  -6  12       39.22       39.08      2.95 o
   6  -6  12       37.13       31.24      3.14 o
   7  -6  12        3.58        3.54      1.94 o
  -7  -5  12        3.25        2.27      2.78 o
  -6  -5  12        1.99        3.60      2.18 o
  -5  -5  12        4.39        3.46      1.88 o
  -4  -5  12       63.51       64.02      3.28 o
  -3  -5  12       34.74       35.33      2.28 o
  -2  -5  12      100.13       95.18      3.14 o
  -1  -5  12       14.42       14.25      2.17 o
   0  -5  12       16.77       21.60      2.65 o
   1  -5  12       15.92       19.16      2.27 o
   2  -5  12       64.42       72.65      3.10 o
   3  -5  12       28.98       32.66      2.21 o
   4  -5  12       70.40       69.62      3.44 o
   5  -5  12        9.49        7.56      2.12 o
   6  -5  12       17.14       14.90      2.30 o
   7  -5  12        0.99        3.69      1.92 o
  -7  -4  12        3.55       -0.05      2.65 o
  -6  -4  12       48.16       43.86      3.39 o
  -5  -4  12       19.81       17.45      2.43 o
  -4  -4  12        3.82        3.54      1.38 o
  -3  -4  12       15.83       15.12      1.75 o
  -2  -4  12      107.68      104.61      3.20 o
  -1  -4  12      543.51      540.86      9.71 o
   0  -4  12      322.83      312.26      6.49 o
   1  -4  12      543.42      555.42     15.46 o
   2  -4  12      108.86      102.83      4.10 o
   3  -4  12       12.70       10.47      1.76 o
   4  -4  12        6.24        5.66      1.38 o
   5  -4  12       14.19       14.12      3.05 o
   6  -4  12       28.37       30.02      5.44 o
   7  -4  12        1.20       -0.50      3.72 o
  -7  -3  12        0.64        2.37      2.62 o
  -6  -3  12        3.98        4.83      2.09 o
  -5  -3  12       18.16       13.44      5.23 o
  -4  -3  12       68.38       66.01      2.65 o
  -3  -3  12        4.07        4.15      1.43 o
  -2  -3  12        4.56        6.22      1.25 o
  -1  -3  12       43.92       49.06      2.64 o
   0  -3  12        8.28        7.22      1.48 o
   1  -3  12       65.98       69.81      3.07 o
   2  -3  12        0.55        0.93      1.08 o
   3  -3  12       11.88       15.23      1.52 o
   4  -3  12       52.33       62.91      7.56 o
   5  -3  12       35.64       35.72      6.12 o
  -7  -2  12        5.23        9.56      5.85 o
  -6  -2  12       24.76       19.99      2.69 o
  -5  -2  12        9.16       14.51      2.35 o
  -4  -2  12        9.97        6.72      1.56 o
  -3  -2  12       32.62       40.16      2.43 o
  -2  -2  12       32.95       35.87      4.50 o
  -1  -2  12      446.82      449.67     11.89 o
   0  -2  12      303.20      325.66      6.59 o
   1  -2  12      447.92      474.14      8.41 o
   2  -2  12       69.10       68.18      2.66 o
   3  -2  12       34.56       39.19      1.99 o
   4  -2  12       68.31       67.38      3.64 o
   5  -2  12       37.94       38.67      6.36 o
  -7  -1  12        7.52        2.73      3.37 o
  -6  -1  12       26.63       24.14      2.78 o
  -5  -1  12       95.62       90.93      4.71 o
  -4  -1  12      437.08      428.77      7.19 o
  -3  -1  12      175.65      169.42      4.49 o
  -2  -1  12      597.40      582.66     10.56 o
  -1  -1  12       29.25       33.12      2.24 o
   0  -1  12        0.90        0.55      1.21 o
   1  -1  12       24.35       27.29      2.45 o
   2  -1  12      662.27      651.63     10.57 o
   3  -1  12      175.96      158.57      3.86 o
   4  -1  12      389.96      395.33     10.91 o
   5  -1  12       90.57       93.69      4.85 o
  -7   0  12        0.75        2.61      3.73 o
  -6   0  12        0.39        0.92      2.03 o
  -5   0  12       93.18       86.12      3.82 o
  -4   0  12       81.66       77.22      3.37 o
  -3   0  12      102.26       94.85      4.61 o
  -2   0  12       96.29       91.82      4.53 o
  -1   0  12       75.62       72.64      3.07 o
   0   0  12      585.64      579.00      9.97 o
   1   0  12       85.83       86.75      3.06 o
   2   0  12       43.56       42.30      2.16 o
   3   0  12       88.44       86.54      2.80 o
   4   0  12       77.87       81.90      6.09 o
   5   0  12       73.46       68.65      4.38 o
   6   0  12       32.28       37.88      4.40 o
  -7   1  12      137.26      142.14      7.08 o
  -6   1  12       67.78       62.54      3.98 o
  -5   1  12       12.20       12.56      2.09 o
  -4   1  12      333.19      326.00      6.06 o
  -3   1  12        4.04        4.00      1.38 o
  -2   1  12       21.79       27.98      2.26 o
  -1   1  12      171.04      163.61      4.54 o
   0   1  12      451.56      450.50     10.35 o
   1   1  12      155.37      159.06      4.18 o
   2   1  12       37.64       41.46      2.20 o
   3   1  12        1.75        1.84      1.12 o
   4   1  12      308.26      306.89      5.87 o
   5   1  12       29.13       25.77      3.21 o
   6   1  12       16.05       12.74      3.47 o
  -7   2  12        5.28        5.65      3.02 o
  -6   2  12       66.29       64.88      4.81 o
  -5   2  12       30.83       26.47      2.59 o
  -4   2  12       29.09       29.01      2.41 o
  -3   2  12       93.23       90.32      3.30 o
  -2   2  12       25.35       25.44      2.25 o
  -1   2  12       99.85       98.60      3.58 o
   0   2  12      113.08      106.30      4.03 o
   1   2  12       88.99       89.21      3.54 o
   2   2  12       32.66       35.65      2.16 o
   3   2  12       94.09       86.60      3.06 o
   4   2  12       35.59       39.15      2.17 o
   5   2  12       14.77       14.22      1.63 o
   6   2  12      140.18      135.18      7.67 o
  -6   3  12       66.05       59.24      4.71 o
  -5   3  12       25.25       23.73      3.10 o
  -4   3  12       17.25       14.39      2.13 o
  -3   3  12       19.37       16.63      1.95 o
  -2   3  12       22.97       24.32      2.54 o
  -1   3  12       49.96       51.77      3.11 o
   0   3  12        0.96       -1.30      1.30 o
   1   3  12       48.29       57.00      3.01 o
   2   3  12       15.48       18.23      1.87 o
   3   3  12       19.96       22.24      1.98 o
   4   3  12        2.31        2.89      1.39 o
   5   3  12       11.55       13.80      1.84 o
   6   3  12        8.93        9.16      1.99 o
  -5   4  12       20.77       22.72      3.88 o
  -4   4  12       30.15       30.81      2.71 o
  -3   4  12        4.55        3.70      1.58 o
  -2   4  12       22.33       23.12      2.59 o
  -1   4  12      159.21      172.13      5.44 o
   0   4  12        3.08        2.37      1.72 o
   1   4  12      154.71      158.22      4.57 o
   2   4  12       25.77       29.06      2.21 o
   3   4  12        3.54        3.83      1.47 o
   4   4  12       28.37       25.74      2.52 o
   5   4  12       22.66       22.14      2.65 o
  -4   5  12        3.84        0.97      2.17 o
  -3   5  12        6.94        5.89      1.80 o
  -2   5  12       71.66       68.92      3.90 o
  -1   5  12       75.53       81.69      4.10 o
   0   5  12       36.27       36.32      2.89 o
   1   5  12       81.32       91.69      3.74 o
   2   5  12      104.48      112.99      4.52 o
   3   5  12        5.71        5.49      2.03 o
   4   5  12        5.85        2.81      2.66 o
  -3   6  12       11.58        5.74      3.28 o
  -2   6  12       78.25       96.71      5.38 o
  -1   6  12       30.42       31.41      3.51 o
   0   6  12        4.15        3.11      2.20 o
   1   6  12       27.23       32.42      4.08 o
   2   6  12       70.95       68.91      4.21 o
   3   6  12       24.75       22.59      2.85 o
   0   7  12        1.89        1.35      4.19 o
  -2 -10  13       43.06       44.24      3.46 o
  -1 -10  13       25.85       28.22      4.47 o
   0 -10  13        9.43        6.62      3.44 o
   1 -10  13       13.46       12.12      5.15 o
   2 -10  13       41.24       42.05      8.25 o
  -4  -9  13       48.02       52.06      5.51 o
  -3  -9  13        4.55        5.28      2.20 o
  -2  -9  13       48.25       55.85      3.98 o
  -1  -9  13      157.54      188.86      8.39 o
   0  -9  13        1.57        3.72      4.13 o
   1  -9  13      158.80      144.39      9.66 o
   2  -9  13       65.59       72.15      5.46 o
   3  -9  13        1.40       -0.64      2.53 o
   4  -9  13       56.17       64.88     12.84 o
  -5  -8  13       16.42       15.51      4.53 o
  -4  -8  13       41.15       39.37      3.28 o
  -3  -8  13       38.76       33.75      4.21 o
  -2  -8  13       50.37       48.28      3.31 o
  -1  -8  13        3.23        5.64      2.44 o
   0  -8  13       36.00       32.20      3.20 o
   1  -8  13        5.92        9.06      2.89 o
   2  -8  13       41.49       40.15      4.08 o
   3  -8  13       23.83       22.02      3.32 o
   4  -8  13       26.33       20.50      4.01 o
   5  -8  13        1.92        0.76      2.49 o
  -5  -7  13      122.25      106.05      5.56 o
  -4  -7  13       10.08       10.49      2.29 o
  -3  -7  13       42.32       43.18      2.88 o
  -2  -7  13       45.75       51.60      3.13 o
  -1  -7  13       47.54       53.17      4.58 o
   0  -7  13        3.15        1.72      1.89 o
   1  -7  13       37.09       34.14      2.98 o
   2  -7  13       71.89       78.02      3.97 o
   3  -7  13       73.61       65.34      5.72 o
   4  -7  13        2.19        1.40      2.20 o
   5  -7  13      129.06      111.18      5.76 o
  -6  -6  13        0.17       -0.12      2.61 o
  -5  -6  13       28.01       28.04      3.88 o
  -4  -6  13       92.29       97.71      3.90 o
  -3  -6  13      233.88      231.32      6.13 o
  -2  -6  13      147.08      134.64      7.41 o
  -1  -6  13      125.01      141.34      6.45 o
   0  -6  13        2.20        4.07      1.97 o
   1  -6  13      134.04      144.32      5.37 o
   2  -6  13      128.96      135.29      5.04 o
   3  -6  13      319.54      300.09      7.54 o
   4  -6  13      152.24      163.09      6.51 o
   5  -6  13       25.07       30.11      2.84 o
   6  -6  13       43.00       47.70      3.89 o
  -6  -5  13       79.60       70.75      6.74 o
  -5  -5  13       11.77        5.84      2.10 o
  -4  -5  13      103.59      100.49      3.32 o
  -3  -5  13      248.62      245.39      6.96 o
  -2  -5  13      105.44      102.88      4.30 o
  -1  -5  13      174.02      184.83      5.49 o
   0  -5  13       43.40       47.36      3.17 o
   1  -5  13      164.50      174.36      5.75 o
   2  -5  13      104.46       96.56      8.22 o
   3  -5  13      159.92      171.30      5.39 o
   4  -5  13       42.80       35.58      8.76 o
   5  -5  13       20.66       13.81      2.98 o
   6  -5  13       25.49       23.91      2.89 o
  -6  -4  13      111.71      121.35      7.90 o
  -5  -4  13       34.63       39.45      3.21 o
  -4  -4  13       49.38       52.63      3.54 o
  -3  -4  13        5.94        3.01      1.48 o
  -2  -4  13        8.86        8.79      1.99 o
  -1  -4  13      110.37      122.36      4.41 o
   0  -4  13       52.99       56.28      3.03 o
   1  -4  13      102.87      116.74      4.04 o
   2  -4  13       10.64        7.44      2.76 o
   3  -4  13       14.50       14.90      2.04 o
   4  -4  13       47.94       54.62      2.91 o
   5  -4  13        2.50        3.41      3.79 o
  -7  -3  13       16.80        8.25      4.74 o
  -6  -3  13       12.60        5.95      2.83 o
  -5  -3  13      137.61      139.39      5.24 o
  -4  -3  13        0.01        0.75      1.49 o
  -3  -3  13       89.96       80.76      3.11 o
  -2  -3  13      117.20      110.40      6.40 o
  -1  -3  13       15.21       16.06      2.09 o
   0  -3  13        9.65       10.16      1.83 o
   1  -3  13       16.52       16.28      1.94 o
   2  -3  13       81.67       79.18      3.26 o
   3  -3  13      143.52      130.01      5.08 o
   4  -3  13       10.43        8.06      4.54 o
   5  -3  13      158.85      166.48     12.35 o
  -7  -2  13        4.58        6.82      3.10 o
  -6  -2  13       33.66       29.13      7.12 o
  -5  -2  13       51.52       44.48      3.35 o
  -4  -2  13       86.33       84.06      3.42 o
  -3  -2  13      201.43      204.33      4.89 o
  -2  -2  13       68.94       73.91      3.63 o
  -1  -2  13       25.27       28.69      2.48 o
   0  -2  13       20.15       18.56      2.04 o
   1  -2  13       23.41       22.46      2.29 o
   2  -2  13       85.83       94.71      4.77 o
   3  -2  13      145.34      161.90      5.19 o
   4  -2  13       88.91      103.42     10.08 o
   5  -2  13        0.98        4.98      4.23 o
  -6  -1  13      254.30      235.12      8.35 o
  -5  -1  13       66.96       58.58      5.67 o
  -4  -1  13       71.59       74.00      3.27 o
  -3  -1  13      115.71      116.12      3.64 o
  -2  -1  13       25.32       26.75      2.66 o
  -1  -1  13       38.11       34.72      2.63 o
   0  -1  13        7.11        7.05      1.57 o
   1  -1  13       33.09       34.05      2.58 o
   2  -1  13       14.80       17.25      2.17 o
   3  -1  13      227.98      213.39      5.18 o
   4  -1  13       81.69       79.05      4.74 o
   5  -1  13       90.08       95.42      9.52 o
  -6   0  13       62.80       55.89      4.99 o
  -5   0  13       84.93       72.91      4.03 o
  -4   0  13      190.74      179.55      4.85 o
  -3   0  13      358.65      380.28      7.96 o
  -2   0  13       49.73       52.66      3.21 o
  -1   0  13       24.89       28.97      2.47 o
   0   0  13       29.88       39.28      3.08 o
   1   0  13       19.23       19.54      2.25 o
   2   0  13       80.14       76.96      3.19 o
   3   0  13      265.40      294.70      7.03 o
   4   0  13      165.61      154.25      6.29 o
   5   0  13       57.51       58.82      4.34 o
   6   0  13        2.88        3.07      4.17 o
  -6   1  13       66.21       74.26      5.11 o
  -5   1  13       63.28       55.24      4.05 o
  -4   1  13       43.15       43.99      3.69 o
  -3   1  13       42.91       43.19      2.63 o
  -2   1  13      210.24      213.78     12.86 o
  -1   1  13       94.14      101.93      4.13 o
   0   1  13       29.87       36.23      2.40 o
   1   1  13      101.40      105.61      3.92 o
   2   1  13      183.96      189.71      5.11 o
   3   1  13       91.54       96.72      3.27 o
   4   1  13       35.31       34.89      2.09 o
   5   1  13       71.22       64.28      5.59 o
  -6   2  13       40.28       43.88      4.53 o
  -5   2  13        3.82        3.04      2.30 o
  -4   2  13       21.05       23.37      3.43 o
  -3   2  13       42.80       44.07      3.57 o
  -2   2  13       16.69       16.01      2.28 o
  -1   2  13       20.87       17.03      2.25 o
   0   2  13       86.54       88.97      3.86 o
   1   2  13       23.28       19.03      2.40 o
   2   2  13        8.01        7.03      1.68 o
   3   2  13       27.45       28.44      2.10 o
   4   2  13       16.07       13.69      1.73 o
   5   2  13        3.36       -0.13      1.53 o
  -5   3  13       49.84       50.29      3.82 o
  -4   3  13        7.05        7.23      1.89 o
  -3   3  13       62.80       72.61      3.14 o
  -2   3  13       51.65       49.03      3.85 o
  -1   3  13       54.89       45.81      3.15 o
   0   3  13       74.63       74.05      3.65 o
   1   3  13       57.82       52.39      3.11 o
   2   3  13       50.98       45.77      2.68 o
   3   3  13       45.64       46.80      3.04 o
   4   3  13        3.11        0.57      1.69 o
   5   3  13       54.10       52.83      3.66 o
  -4   4  13       49.34       52.93      3.76 o
  -3   4  13       45.19       47.77      3.00 o
  -2   4  13        6.64        5.67      2.08 o
  -1   4  13       90.40       89.21      4.21 o
   0   4  13       13.19       19.49      2.49 o
   1   4  13       89.11       95.25      5.73 o
   2   4  13        3.04        2.88      1.88 o
   3   4  13       63.09       59.75      3.63 o
   4   4  13       67.88       75.51      3.92 o
  -3   5  13        5.35        5.32      2.21 o
  -2   5  13       31.43       33.24      4.18 o
  -1   5  13       23.86       19.56      3.01 o
   0   5  13        2.07        3.65      2.23 o
   1   5  13       23.26       21.53      2.93 o
   2   5  13       19.62       15.93      2.65 o
   3   5  13        0.57       -0.05      2.60 o
  -2  -9  14       23.88       25.19      4.29 o
  -1  -9  14       59.78       66.32      5.73 o
   0  -9  14        1.95        2.13      2.95 o
   1  -9  14       61.42       71.79      5.58 o
   2  -9  14       13.86       14.50      3.42 o
  -3  -8  14      201.68      211.10      6.67 o
  -2  -8  14       27.34       30.87      5.05 o
  -1  -8  14       45.41       53.92     12.16 o
   0  -8  14        1.49        1.89      2.69 o
   1  -8  14       68.49       72.89      8.50 o
   2  -8  14       30.79       26.95      5.52 o
   3  -8  14      168.06      160.55      7.35 o
   4  -8  14       20.93       18.25      5.81 o
  -4  -7  14        4.54        6.30      3.72 o
  -3  -7  14       30.09       30.70      2.69 o
  -2  -7  14       57.38       72.70      5.51 o
  -1  -7  14       80.58       82.58      6.66 o
   0  -7  14       53.82       51.58      4.50 o
   1  -7  14       61.72       47.14      5.50 o
   2  -7  14       55.30       53.36      6.23 o
   3  -7  14       10.81       13.79      3.82 o
   4  -7  14        7.03        5.84      3.28 o
  -5  -6  14       38.56       29.41      4.02 o
  -4  -6  14        2.67        1.85      2.02 o
  -3  -6  14        2.98        2.27      1.63 o
  -2  -6  14        0.70        2.57      1.93 o
  -1  -6  14      109.55      115.76      5.37 o
   0  -6  14        5.74        5.02      2.18 o
   1  -6  14      143.40      153.43      5.77 o
   2  -6  14        0.43        2.68      1.89 o
   3  -6  14        0.94       -1.80      1.80 o
   4  -6  14        0.07       -0.23      2.52 o
   5  -6  14       31.22       30.07      4.18 o
  -5  -5  14       40.13       33.18      3.61 o
  -4  -5  14       14.94       14.03      2.07 o
  -3  -5  14       79.35       85.19      4.27 o
  -2  -5  14       73.33       80.31      4.03 o
  -1  -5  14      163.96      186.04      5.77 o
   0  -5  14      151.85      165.22      5.98 o
   1  -5  14      155.57      155.68      5.64 o
   2  -5  14       67.42       70.20      3.83 o
   3  -5  14      101.18      103.41      4.37 o
   4  -5  14       23.59       23.54      2.72 o
   5  -5  14       36.47       35.63      3.92 o
  -5  -4  14        5.11        4.70      2.50 o
  -4  -4  14       34.52       35.64      2.60 o
  -3  -4  14       16.08       14.65      2.37 o
  -2  -4  14       20.44       24.47      4.10 o
  -1  -4  14       64.82       69.55      3.63 o
   0  -4  14       42.89       48.85      3.05 o
   1  -4  14       58.11       65.68      3.73 o
   2  -4  14       16.67       21.63      4.84 o
   3  -4  14       16.28       14.90      2.72 o
   4  -4  14       31.95       36.90      3.83 o
   5  -4  14       24.24       15.91      5.80 o
  -6  -3  14       20.24       16.37      4.29 o
  -5  -3  14       14.37       14.19      2.85 o
  -4  -3  14       31.12       27.04      2.36 o
  -3  -3  14       63.26       62.90      3.73 o
  -2  -3  14       14.83       10.69      2.15 o
  -1  -3  14       23.32       27.30      2.58 o
   0  -3  14       56.22       54.97      7.03 o
   1  -3  14       20.49       21.98      2.47 o
   2  -3  14       14.01       11.32      1.88 o
   3  -3  14       52.73       58.41      3.19 o
   4  -3  14       17.13       18.27      5.66 o
   5  -3  14       20.57       25.08      6.37 o
  -6  -2  14       16.42       18.94      3.47 o
  -5  -2  14       96.73       89.23      6.74 o
  -4  -2  14       15.62       14.42      3.52 o
  -3  -2  14        5.35        4.08      1.98 o
  -2  -2  14       25.26       25.78      2.64 o
  -1  -2  14       43.93       43.07      2.98 o
   0  -2  14        7.00        6.21      1.80 o
   1  -2  14       44.77       44.40      2.79 o
   2  -2  14       35.92       44.09      2.71 o
   3  -2  14        4.40        6.44      1.66 o
   4  -2  14       39.51       33.49      6.66 o
   5  -2  14      121.53      146.39     12.12 o
  -5  -1  14       13.68       13.95      2.94 o
  -4  -1  14       82.85       89.93      4.23 o
  -3  -1  14       10.94       10.06      2.70 o
  -2  -1  14       27.10       27.76      2.71 o
  -1  -1  14       10.55       11.59      2.07 o
   0  -1  14       25.43       28.67      4.09 o
   1  -1  14        8.58        9.18      1.78 o
   2  -1  14       24.43       26.35      2.29 o
   3  -1  14       20.31       25.45      2.14 o
   4  -1  14       55.63       56.97      3.42 o
   5  -1  14       45.71       45.37      7.75 o
  -5   0  14      118.97      120.17      6.90 o
  -4   0  14        8.05        4.67      2.81 o
  -3   0  14      111.22      104.89      4.59 o
  -2   0  14        2.92        3.13      1.83 o
  -1   0  14       37.94       36.01      2.86 o
   0   0  14        1.09        0.37      1.45 o
   1   0  14       32.47       29.80      2.70 o
   2   0  14        0.73        0.15      1.38 o
   3   0  14      131.66      124.64      4.07 o
   4   0  14       33.90       30.94      2.49 o
   5   0  14      102.83      106.32      5.88 o
  -5   1  14       91.54       95.97      4.79 o
  -4   1  14       76.35       78.78      5.51 o
  -3   1  14       36.89       28.95      2.97 o
  -2   1  14        2.38        0.53      1.77 o
  -1   1  14        2.66        2.37      1.70 o
   0   1  14       16.04       13.20      3.64 o
   1   1  14        4.62        3.70      1.63 o
   2   1  14        3.25        1.67      1.50 o
   3   1  14       22.37       17.90      2.04 o
   4   1  14       69.07       73.64      3.51 o
   5   1  14      118.13      127.77      6.28 o
  -4   2  14        2.17        3.69      2.44 o
  -3   2  14       11.93       13.27      2.97 o
  -2   2  14        1.79        1.09      3.27 o
  -1   2  14       12.48       16.75      2.36 o
   0   2  14      225.59      226.98      6.38 o
   1   2  14       13.03       16.11      2.15 o
   2   2  14        2.07        2.29      1.63 o
   3   2  14       12.44       13.03      2.17 o
   4   2  14        4.96        7.37      1.96 o
  -3   3  14       10.95       13.97      3.12 o
  -2   3  14       14.50       15.99      2.99 o
  -1   3  14       33.84       39.99      3.62 o
   0   3  14      257.48      272.95      8.13 o
   1   3  14       48.34       45.37      5.63 o
   2   3  14       26.41       22.45      3.24 o
   3   3  14        7.37        6.43      2.12 o
  -2   4  14       91.58       96.08     13.85 o
  -1   4  14      119.15      124.88      6.67 o
   0   4  14        4.41       10.65      3.32 o
   1   4  14      110.47      118.84      6.01 o
   2   4  14       76.13       80.83      4.91 o
  -1  -8  15       58.18       67.79      5.55 o
   0  -8  15       83.89       89.00      6.03 o
   1  -8  15       38.23       43.76      7.38 o
  -3  -7  15       52.30       49.66      5.32 o
  -2  -7  15       31.01       32.09      4.55 o
  -1  -7  15      117.53      130.02      6.98 o
   0  -7  15      511.87      564.08     15.61 o
   1  -7  15      138.38      138.57      6.68 o
   2  -7  15       35.16       47.08      5.96 o
   3  -7  15       47.91       43.13      5.50 o
  -3  -6  15       17.26       19.66      4.72 o
  -2  -6  15      131.10      131.64      5.29 o
  -1  -6  15       62.28       64.04      4.54 o
   0  -6  15       44.72       46.83      5.33 o
   1  -6  15       51.00       53.85      3.85 o
   2  -6  15      112.77      109.49      5.03 o
   3  -6  15       41.68       45.45      3.80 o
   4  -6  15       45.28       38.49      4.76 o
  -4  -5  15       31.57       38.98      5.47 o
  -3  -5  15       42.31       38.55      3.37 o
  -2  -5  15        5.91        4.92      2.09 o
  -1  -5  15       75.20       84.70      4.21 o
   0  -5  15      172.92      192.57      6.77 o
   1  -5  15       54.91       62.99      3.87 o
   2  -5  15       10.57        8.53      2.23 o
   3  -5  15       41.84       45.67      4.53 o
   4  -5  15       34.93       36.23      3.11 o
  -4  -4  15        4.75        6.87      2.10 o
  -3  -4  15      140.17      150.06      6.33 o
  -2  -4  15       42.93       41.88      3.28 o
  -1  -4  15       10.69       13.04      2.29 o
   0  -4  15        8.55       11.52      2.15 o
   1  -4  15       12.55       14.38      2.55 o
   2  -4  15       21.83       20.55      2.57 o
   3  -4  15      137.09      143.79     10.96 o
   4  -4  15       37.73       45.49      3.03 o
  -4  -3  15      119.45      118.95      5.11 o
  -3  -3  15       22.09       25.25      3.54 o
  -2  -3  15        3.76        4.08      2.01 o
  -1  -3  15       28.77       32.36      4.73 o
   0  -3  15       18.19       19.25      4.07 o
   1  -3  15       36.37       37.76      3.00 o
   2  -3  15        8.89       10.42      3.53 o
   3  -3  15       12.05       13.75      2.41 o
   4  -3  15       97.23      100.03     13.10 o
  -4  -2  15       32.31       32.04      2.78 o
  -3  -2  15       67.29       71.72      4.80 o
  -2  -2  15       23.55       22.78      2.84 o
  -1  -2  15      103.87      110.79      4.76 o
   0  -2  15       14.50       12.01      2.15 o
   1  -2  15       77.32       75.27      3.62 o
   2  -2  15       28.34       27.26      2.43 o
   3  -2  15       57.19       56.74      3.24 o
   4  -2  15       31.79       37.28      3.48 o
  -4  -1  15       12.38        7.61      2.94 o
  -3  -1  15       22.85       24.30      3.81 o
  -2  -1  15        3.39        2.87      1.95 o
  -1  -1  15        0.89       -0.31      1.97 o
   0  -1  15        0.64        2.13      1.64 o
   1  -1  15        0.67        0.11      1.57 o
   2  -1  15        6.38        4.44      1.71 o
   3  -1  15       40.18       47.60      2.84 o
   4  -1  15       14.51       13.92      4.89 o
  -4   0  15       20.95       17.43      3.33 o
  -3   0  15       39.62       39.17      3.95 o
  -2   0  15       11.41       15.17      2.86 o
  -1   0  15        5.68        4.18      1.98 o
   0   0  15        0.70       -0.66      1.58 o
   1   0  15        1.29        1.59      1.63 o
   2   0  15       13.83       13.37      2.07 o
   3   0  15       18.90       26.11      3.08 o
   4   0  15       31.80       32.09      4.99 o
  -3   1  15       35.60       33.61      3.80 o
  -2   1  15       55.99       57.06      4.81 o
  -1   1  15       31.65       41.03      4.59 o
   0   1  15       16.00       18.94      3.29 o
   1   1  15       33.13       39.39      4.22 o
   2   1  15       55.30       46.50      3.76 o
   3   1  15       55.28       52.44      3.34 o
  -2   2  15        0.11        4.53      2.84 o
  -1   2  15       12.92       10.81      3.07 o
   0   2  15        5.22        3.70      2.35 o
   1   2  15       21.41       18.04      2.95 o
   2   2  15        4.51       -0.76      2.09 o
   0   3  15        1.13        0.00      3.82 o
  -1  -6  16       73.33       83.40      6.48 o
   0  -6  16       16.65       16.46      3.55 o
   1  -6  16       55.53       52.01      4.43 o
  -2  -5  16       20.77       21.84      4.03 o
  -1  -5  16       51.08       57.63      7.01 o
   0  -5  16      219.34      234.38      8.84 o
   1  -5  16       35.53       42.77      4.81 o
   2  -5  16       25.79       31.88      3.56 o
  -3  -4  16       44.38       48.11      7.29 o
  -2  -4  16      133.84      130.47      6.23 o
  -1  -4  16      101.24      113.05      4.90 o
   0  -4  16        6.75        1.46      1.99 o
   1  -4  16      123.48      145.04      6.52 o
   2  -4  16      188.65      194.51      7.32 o
   3  -4  16       40.90       42.91      5.27 o
  -3  -3  16        0.71        1.66      2.92 o
  -2  -3  16      178.45      194.35      7.41 o
  -1  -3  16       31.00       29.03      4.55 o
   0  -3  16       60.01       70.73      3.91 o
   1  -3  16       25.48       22.61      2.58 o
   2  -3  16      145.02      152.42      6.28 o
   3  -3  16       16.61       20.88      2.88 o
  -3  -2  16       54.56       57.02      5.33 o
  -2  -2  16       32.55       31.37      3.64 o
  -1  -2  16        5.05        4.90      2.34 o
   0  -2  16      192.71      196.40      6.90 o
   1  -2  16        3.42       -0.28      2.30 o
   2  -2  16       49.87       57.00      4.12 o
   3  -2  16       59.51       62.12      5.85 o
  -2  -1  16       23.09       26.33      3.92 o
  -1  -1  16       45.46       57.75      6.53 o
   0  -1  16       39.66       42.08      3.99 o
   1  -1  16       72.06       75.24      4.79 o
   2  -1  16       11.64       14.93      2.94 o
  -2   0  16       84.05      100.06      9.09 o
  -1   0  16       19.76       18.05      3.35 o
   0   0  16        0.17        1.71      3.73 o
   1   0  16       16.39       18.60      3.35 o
 
